# Supplementary material for: Computational analysis of auxin responsive elements in the Arabidopsis thaliana L. genome
Source: BMC Genomics. 2014 Dec 19;15(Suppl 12):S4. doi: 10.1186/1471-2164-15-S12-S4 (PMC4331925; doi:10.1186/1471-2164-15-S12-S4)
Supplement: Additional file 7 — Supplementary Table containing predictions for composite AuxRE elements in A. thaliana regulatory regions [-1500; 5'UTR]. [file 1471-2164-15-S12-S4-S8.xls]

## Sheet: Description
Sheet	Description
AuxREs	Location and orientation of potential AuxREs in A.thaliana regulatory regions [-1500; 5'UTR] predicted by two models oPWM and SiteGA (Levitsky et al., 2007)
	Location	Location of the regulatory regions on the chromosome and AGI code of the gene
	SiteGA_position+	Location of predicted by SiteGA direct AuxRE relative to TSS
	SiteGA_position-	Location of predicted by SiteGA reverse AuxRE relative to TSS
	oPWM_position+	Location of predicted by oPWM direct AuxRE relative to TSS
	oPWM_position-	Location of predicted by oPWM reverse AuxRE relative to TSS
	SiteGA&oPWM	The number of AuxRE predicted by both programs (AuxREP&S)
Composite AuxREs	Prediction of composite AuxRE elements in A.thaliana regulatory regions [-1500; 5'UTR]
	AGI	AGI code of the gene
	auxre+	The presence of direct AuxRE
	auxre+_abrelike+	The presence of the Composite AuxRE+/ABRE-like+ element
	auxre+_abrelike-	The presence of the Composite AuxRE+/ABRE-like- element
	auxre+_auxre-like+	The presence of the Composite AuxRE+/AuxRE-like+ element
	auxre+_auxre-like-	The presence of the Composite AuxRE+/AuxRE-like- element
	auxre+_ypatch+	The presence of the Composite AuxRE+/Y-patch+ element
	auxre+_ypatch-	The presence of the Composite AuxRE+/Y-patch- element
	auxre-	The presence of reverse AuxRE
	auxre-_abrelike-	The presence of the Composite AuxRE-/ABRE-like- element
	auxre-_abrelike+	The presence of the Composite AuxRE-/ABRE-like+ element
	auxre-_auxre-like-	The presence of the Composite AuxRE-/AuxRE-like- element
	auxre-_auxre-like+	The presence of the Composite AuxRE-/AuxRE-like+ element
	auxre-_ypatch-	The presence of the Composite AuxRE-/Y-patch- element
	auxre-_ypatch+	The presence of the Composite AuxRE-/Y-patch+ element

## Sheet: AuxREs
Table S3-a.	Location and orientation of potential AuxREs in A.thaliana regulatory regions [-1500; 5'UTR] predicted by two models, oPWM and SiteGA (Levitsky et al., 2007)
#	Location	SiteGA, position+	SiteGA, position-	oPWM, position+	oPWM, position-	SiteGA&oPWM
1	chr2 11293413 11294956 - AT2G26550			-850		0
2	chr2 11297632 11299577 + AT2G26570					0
3	chr2 11306726 11308361 - AT2G26580					0
4	chr2 11326822 11328346 - AT2G26620					0
5	chr2 11223147 11224724 - AT2G26360					0
6	chr2 11228044 11229568 - AT2G26380		-610	-945		0
7	chr2 11230478 11232002 - AT2G26390				-562	0
8	chr2 11233261 11234806 - AT2G26400					0
9	chr2 11236706 11238447 - AT2G26410					0
10	chr2 11242226 11243750 - AT2G26420		-1351			0
11	chr2 11295695 11297317 - AT2G26560					0
12	chr2 11314900 11316739 + AT2G26600					0
13	chr2 11278513 11280292 + AT2G26520					0
14	chr2 11283976 11285740 - AT2G26530					0
15	chr2 11290211 11291871 - AT2G26540					0
16	chr2 11245491 11247546 - AT2G26430					0
17	chr2 11268577 11270382 + AT2G26500					0
18	chr2 11314704 11316607 - AT2G26590					0
19	chr2 11272399 11274130 + AT2G26510					0
20	chr2 9923421 9925010 + AT2G23320	-1046		-1046		1
21	chr2 11245871 11247419 + AT2G26440					0
22	chr2 11249608 11251291 + AT2G26450					0
23	chr2 11258900 11260484 - AT2G26460				-1034	0
24	chr2 11262349 11264005 - AT2G26470	-1449		-1449		1
25	chr2 11262451 11263975 + AT2G26480		-18		-18	1
26	chr2 11266430 11268047 + AT2G26490					0
27	chr2 16593321 16594845 + AT2G39790			-332		0
28	chr2 16568698 16570333 - AT2G39720					0
29	chr2 16587190 16589413 + AT2G39770			-252		0
30	chr2 16573332 16575059 - AT2G39730	-1085				0
31	chr2 16581561 16583225 + AT2G39760				-106	0
32	chr2 16595475 16597038 + AT2G39795					0
33	chr2 16567957 16570082 + AT2G39725					0
34	chr2 16582268 16583915 - AT2G39750			-561		0
35	chr2 16625746 16627442 + AT2G39840					0
36	chr2 16589710 16591268 + AT2G39780					0
37	chr2 9901403 9902950 - AT2G23260	-1495		-1495		1
38	chr2 9899112 9900636 - AT2G23250					0
39	chr2 9896312 9897836 - AT2G23240					0
40	chr2 9891204 9892728 + AT2G23230					0
41	chr2 9883038 9884562 + AT2G23220					0
42	chr2 9883384 9884908 - AT2G23210					0
43	chr2 9877764 9879363 + AT2G23200		-1326			0
44	chr2 9873395 9874965 + AT2G23180	-1312		-1407		0
45	chr2 9866489 9868073 - AT2G23170	-119	-840			0
46	chr2 9860958 9862482 + AT2G23160					0
47	chr2 9936486 9938198 + AT2G23340					0
48	chr2 9913096 9914620 + AT2G23300					0
49	chr2 9901703 9903323 + AT2G23270		-279		-279	1
50	chr2 9916008 9917655 + AT2G23310					0
51	chr2 9905811 9907431 - AT2G23290					0
52	chr2 9941541 9943221 + AT2G23350					0
53	chr2 16616765 16618471 + AT2G39820					0
54	chr2 16623645 16625302 - AT2G39830					0
55	chr2 16628961 16630638 + AT2G39850		-1146			0
56	chr2 18671170 18672749 + AT2G45290					0
57	chr2 17065501 17067195 - AT2G40900					0
58	chr2 17071541 17073168 - AT2G40910				-338	0
59	chr2 17090313 17091935 - AT2G40950					0
60	chr2 17039461 17041574 - AT2G40820			166		0
61	chr2 17043451 17045380 + AT2G40840					0
62	chr2 17055890 17057475 + AT2G40880		-891			0
63	chr2 17081463 17083211 + AT2G40935		-606			0
64	chr2 17086806 17088808 - AT2G40940					0
65	chr2 17041140 17043654 + AT2G40830					0
66	chr2 17082179 17083944 - AT2G40930	66				0
67	chr2 17060519 17062163 - AT2G40890					0
68	chr2 17341848 17343612 + AT2G41590					0
69	chr2 17346688 17348248 - AT2G41600				-1063	0
70	chr2 17345645 17347193 + AT2G41610					0
71	chr2 17362395 17363950 + AT2G41650			-884		0
72	chr2 17380211 17381735 + AT2G41690					0
73	chr2 17313020 17314638 + AT2G41510	-411				0
74	chr2 17315973 17317674 + AT2G41520					0
75	chr2 17330817 17332684 - AT2G41550					0
76	chr2 17324658 17326813 + AT2G41540					0
77	chr2 17366310 17367957 + AT2G41660					0
78	chr2 17357387 17359109 - AT2G41630	-469	-525	45		0
79	chr2 17325417 17327129 - AT2G41530					0
80	chr2 17354984 17356595 - AT2G41620		-182		-182	1
81	chr2 17337166 17338780 - AT2G41560					0
82	chr2 17379015 17380566 - AT2G41680		-17		-999	0
83	chr2 17358979 17360666 + AT2G41640					0
84	chr2 16611288 16612953 + AT2G39810	-822		-822		1
85	chr2 19528232 19529866 + AT2G47610	-1420				0
86	chr2 19455973 19457586 + AT2G47420					0
87	chr2 19471169 19472793 + AT2G47450	105189				0
88	chr2 19515675 19517241 + AT2G47580					0
89	chr2 19463109 19465598 - AT2G47430					0
90	chr2 19474825 19476450 + AT2G47460					0
91	chr2 19526815 19528924 - AT2G47600		-909			0
92	chr2 18703080 18704604 - AT2G45380					0
93	chr2 18696644 18698168 - AT2G45350					0
94	chr2 18690210 18691751 + AT2G45340					0
95	chr2 18684824 18686352 + AT2G45330					0
96	chr2 18686094 18687656 - AT2G45320	-1402				0
97	chr2 18680569 18682664 + AT2G45310	-711	-449	-711	-449	2
98	chr2 18659952 18661476 + AT2G45250					0
99	chr2 18640054 18641896 + AT2G45210					0
100	chr2 18741677 18743201 - AT2G45460					0
101	chr2 18630539 18632223 - AT2G45190			-972		0
102	chr2 18726049 18727860 + AT2G45430					0
103	chr2 18716836 18718613 + AT2G45420					0
104	chr2 18706222 18707777 - AT2G45400					0
105	chr2 18665014 18666595 + AT2G45270					0
106	chr2 18734045 18735638 - AT2G45450	-609				0
107	chr2 18654427 18656071 + AT2G45240					0
108	chr2 18729328 18731306 + AT2G45440					0
109	chr2 18639627 18641319 - AT2G45200					0
110	chr2 18668497 18670115 + AT2G45280	-663		-663		1
111	chr2 18646381 18647958 - AT2G45220					0
112	chr2 19530435 19532046 + AT2G47620					0
113	chr2 19520285 19521900 + AT2G47590					0
114	chr2 19507468 19509036 + AT2G47550		-177			0
115	chr2 19485734 19487561 + AT2G47490					0
116	chr5 4039425 4040949 + AT5G12450					0
117	chr5 4041545 4043069 + AT5G12460					0
118	chr5 4047277 4048947 - AT5G12470				-369	0
119	chr5 4050022 4052044 - AT5G12480				-414	0
120	chr2 14051892 14053416 + AT2G33160					0
121	chr2 14046819 14048343 - AT2G33130					0
122	chr2 14040031 14041555 - AT2G33100					0
123	chr2 14030503 14032027 + AT2G33080					0
124	chr2 14030921 14032585 - AT2G33070					0
125	chr2 14096901 14098425 - AT2G33240					0
126	chr2 14081958 14083482 - AT2G33230			-548		0
127	chr2 14078555 14080242 - AT2G33210		-1271		-1271	1
128	chr2 14064951 14066491 + AT2G33180					0
129	chr2 14059816 14062152 - AT2G33170	693	-868	693		1
130	chr2 14045324 14047054 - AT2G33120					0
131	chr2 14050970 14052651 - AT2G33150					0
132	chr2 14077339 14078986 + AT2G33220					0
133	chr2 19516704 19518872 - AT2G47570	-1132		-611		0
134	chr2 19512604 19514239 - AT2G47560					0
135	chr2 19504348 19505913 + AT2G47540					0
136	chr2 19503477 19505080 - AT2G47520			-34		0
137	chr2 19491483 19493259 + AT2G47500			-624		0
138	chr2 19479908 19481515 + AT2G47470		-968		-968	1
139	chr2 19468207 19469924 + AT2G47440					0
140	chr5 4007711 4009235 + AT5G12380		-1135		-1135	1
141	chr5 4011937 4013550 - AT5G12390					0
142	chr5 4012301 4013825 + AT5G12400					0
143	chr5 4023937 4025499 - AT5G12410	-859		-859		1
144	chr5 4026702 4028252 - AT5G12420	-1352			-859	0
145	chr5 4034073 4035597 - AT5G12430					0
146	chr5 4038591 4040306 - AT5G12440					0
147	chr1 25420086 25421610 - AT1G67790		-1383			0
148	chr1 25406259 25407883 - AT1G67760					0
149	chr1 25378892 25380655 - AT1G67710					0
150	chr1 25368451 25370037 - AT1G67680		-1441			0
151	chr1 25362023 25363599 + AT1G67660					0
152	chr1 25363961 25365485 + AT1G67670					0
153	chr1 25367574 25369098 + AT1G67690					0
154	chr1 25406531 25408055 + AT1G67770					0
155	chr1 25411304 25412828 + AT1G67780					0
156	chr1 25424976 25426500 + AT1G67810	-750				0
157	chr1 25428341 25429894 + AT1G67820					0
158	chr1 25394985 25396665 - AT1G67740					0
159	chr1 25400076 25401672 + AT1G67750		66		66	1
160	chr1 25423224 25425195 - AT1G67800					0
161	chr1 25372718 25374307 + AT1G67700					0
162	chr1 25389948 25391688 + AT1G67730				45	0
163	chr1 25436388 25439216 + AT1G67850			203		0
164	chr1 25432590 25434168 + AT1G67840			-790		0
165	chr1 25384829 25386506 + AT1G67720					0
166	chr5 3971288 3972812 - AT5G12270					0
167	chr5 3973623 3975147 - AT5G12280					0
168	chr5 3978053 3979671 - AT5G12290					0
169	chr5 3982080 3983953 - AT5G12310				-1276	0
170	chr5 3989061 3990917 - AT5G12330					0
171	chr5 3993597 3995121 - AT5G12340					0
172	chr5 3993830 3995801 + AT5G12350					0
173	chr5 4008432 4010315 - AT5G12370					0
174	chr1 16870184 16871780 + AT1G44575					0
175	chr1 25442585 25444387 - AT1G67855					0
176	chr1 25432959 25434501 - AT1G67830				-320	0
177	chr4 9137121 9138864 - AT4G16143					0
178	chr1 21814931 21816844 + AT1G59124		-1341		-1341	1
179	chr1 21819512 21822260 + AT1G59171					0
180	chr3 11694244 11695768 + AT3G29791					0
181	chr3 11707049 11708573 + AT3G29796					0
182	chr3 11718584 11720108 + AT3G29800					0
183	chr3 11743699 11745311 + AT3G29970					0
184	chr3 11726601 11728224 + AT3G29810					0
185	chr4 13069283 13071190 - AT4G25620					0
186	chr4 13061752 13063813 + AT4G25610					0
187	chr4 13059147 13060724 + AT4G25600					0
188	chr4 13060037 13061618 - AT4G25590					0
189	chr4 13054672 13056332 + AT4G25580					0
190	chr4 13051043 13052567 + AT4G25560	-66	-42			0
191	chr4 13046865 13048531 + AT4G25550	-1004		-1004		1
192	chr4 13048102 13049724 - AT4G25540					0
193	chr4 13035790 13037724 - AT4G25520					0
194	chr4 13055505 13057134 - AT4G25570					0
195	chr4 13036848 13039324 + AT4G25530					0
196	chr1 16853225 16854749 - AT1G44478					0
197	chr1 16851139 16852735 - AT1G44446					0
198	chr1 16846269 16847793 + AT1G44414					0
199	chr1 16838188 16839797 - AT1G44350					0
200	chr1 16829504 16831028 + AT1G44318		-638			0
201	chr4 9662794 9665285 - AT4G17230					0
202	chr4 8815675 8817719 + AT4G15415					0
203	chr4 9428676 9430375 - AT4G16760					0
204	chr4 9753808 9755378 - AT4G17490					0
205	chr4 9814940 9817154 + AT4G17615					0
206	chr4 9757813 9759417 + AT4G17500		-755			0
207	chr4 8833983 8835881 + AT4G15440					0
208	chr4 8415298 8416902 - AT4G14680					0
209	chr4 8134854 8136431 - AT4G14110		-406		-406	1
210	chr4 8612555 8614818 + AT4G15090	16930393		393		1
211	chr4 8396200 8397812 + AT4G14640					0
212	chr4 8760576 8762100 - AT4G15340					0
213	chr4 8164995 8166519 - AT4G14150					0
214	chr4 9243687 9245674 + AT4G16360				-813	0
215	chr4 8288609 8290311 - AT4G14385				-860	0
216	chr4 9331419 9333034 - AT4G16563		-658			0
217	chr4 9869706 9871263 - AT4G17740					0
218	chr4 9667853 9669395 + AT4G17245					0
219	chr4 8292934 8294680 + AT4G14400					0
220	chr4 9598053 9599748 - AT4G17070					0
221	chr4 8105825 8107417 + AT4G14060			-877		0
222	chr4 9335191 9336827 + AT4G16570					0
223	chr4 8332664 8334403 + AT4G14500					0
224	chr4 8550306 8551941 - AT4G14960					0
225	chr4 9265748 9267611 + AT4G16430	-702				0
226	chr4 9669539 9671116 + AT4G17250		15529890		-110	1
227	chr4 8543659 8545529 + AT4G14950					0
228	chr4 8270178 8272632 - AT4G14360	6360226		226		1
229	chr4 8669344 8670981 - AT4G15210					0
230	chr4 9447602 9449303 + AT4G16780					0
231	chr4 8879288 8880838 - AT4G15550	-475				0
232	chr4 9863591 9865363 + AT4G17730			-989		0
233	chr4 9674615 9676418 + AT4G17270					0
234	chr4 9474631 9476720 + AT4G16845	7620072		-750		1
235	chr4 8882395 8884230 + AT4G15560					0
236	chr4 8569498 8571325 - AT4G14990					0
237	chr4 8079234 8080825 - AT4G13980					0
238	chr4 8194756 8196776 - AT4G14210		-426			0
239	chr4 8102815 8104386 - AT4G14040		-124			0
240	chr4 8520037 8521980 - AT4G14880		-853		1113147	1
241	chr4 8530092 8531625 - AT4G14910					0
242	chr4 9265762 9267597 - AT4G16420		-470			0
243	chr4 8842055 8843673 + AT4G15470					0
244	chr4 9295517 9297136 - AT4G16490		-1140			0
245	chr4 9157309 9158833 - AT4G16155					0
246	chr4 8616831 8618466 + AT4G15093					0
247	chr4 9375225 9377237 + AT4G16660			-11		0
248	chr4 8251655 8253509 - AT4G14340					0
249	chr4 9104208 9105821 + AT4G16100	-543				0
250	chr4 9250058 9251602 - AT4G16370		-378			0
251	chr4 9301286 9302828 + AT4G16510					0
252	chr4 8574851 8576742 - AT4G15010					0
253	chr4 9775411 9777118 - AT4G17530					0
254	chr4 9243656 9245423 - AT4G16350			-472		0
255	chr4 9650852 9652423 - AT4G17190					0
256	chr4 9850685 9852215 - AT4G17695					0
257	chr4 9574300 9576454 + AT4G17010					0
258	chr4 8915918 8917539 + AT4G15630					0
259	chr4 9654325 9655896 + AT4G17215					0
260	chr4 8416771 8418385 + AT4G14690					0
261	chr4 9437155 9438683 - AT4G16770					0
262	chr4 9751188 9753220 - AT4G17486		-1088			0
263	chr4 8640248 8641802 - AT4G15140					0
264	chr4 8058596 8060186 - AT4G13950					0
265	chr4 8243792 8245410 - AT4G14320					0
266	chr4 8374888 8376574 + AT4G14600					0
267	chr4 8822213 8823834 + AT4G15420					0
268	chr4 9410354 9412197 + AT4G16745					0
269	chr4 8498775 8500410 + AT4G14800					0
270	chr4 8089305 8090863 + AT4G14000					0
271	chr4 8907552 8909174 + AT4G15610					0
272	chr4 9144343 9146094 - AT4G16146					0
273	chr4 9276043 9277838 - AT4G16444					0
274	chr4 8874406 8875944 + AT4G15545		-705		-705	1
275	chr4 8503531 8505134 + AT4G14815					0
276	chr4 9301870 9303533 - AT4G16500					0
277	chr4 9672479 9674069 + AT4G17260			-782		0
278	chr4 8138183 8139792 - AT4G14130					0
279	chr4 8119206 8120761 + AT4G14100					0
280	chr4 9478564 9480711 + AT4G16850			-1195		0
281	chr4 8319118 8320984 + AT4G14465					0
282	chr4 8273672 8275276 - AT4G14365					0
283	chr4 8537074 8538843 + AT4G14930					0
284	chr4 8298247 8300089 + AT4G14410					0
285	chr4 9036777 9038373 + AT4G15940		-526			0
286	chr4 8382252 8383854 + AT4G14615					0
287	chr4 8983346 8984927 + AT4G15800	-1109		-1109		1
288	chr4 9156015 9157557 + AT4G16160	-1484				0
289	chr4 9305633 9307274 - AT4G16515					0
290	chr4 9335871 9337479 - AT4G16566	-979				0
291	chr4 9272957 9274600 - AT4G16442			-1432		0
292	chr4 9119125 9120828 - AT4G16120					0
293	chr4 8303725 8305426 - AT4G14420					0
294	chr4 9277275 9278841 + AT4G16447					0
295	chr4 9401302 9402893 - AT4G16720					0
296	chr4 8996535 8998112 - AT4G15830					0
297	chr4 8844363 8845939 + AT4G15475					0
298	chr4 9368477 9370286 - AT4G16640		-1384	-1432		0
299	chr4 9607237 9608845 - AT4G17090					0
300	chr4 8519320 8520899 + AT4G14890			37		0
301	chr4 9874726 9877067 + AT4G17770	-373		-373		1
302	chr4 9393411 9395040 - AT4G16690				-871	0
303	chr4 9468873 9470633 + AT4G16830					0
304	chr4 9823685 9825450 + AT4G17640					0
305	chr4 8854290 8856056 - AT4G15490					0
306	chr4 9064419 9065992 - AT4G16000					0
307	chr4 9802193 9803771 + AT4G17600	-883				0
308	chr4 9715532 9717123 - AT4G17390					0
309	chr4 8053350 8054943 + AT4G13940					0
310	chr4 9778767 9780355 + AT4G17560					0
311	chr4 9022216 9023787 + AT4G15900					0
312	chr4 8305619 8307216 - AT4G14430					0
313	chr4 9227222 9229002 - AT4G16330					0
314	chr4 9889539 9891437 + AT4G17790					0
315	chr4 9738151 9739874 + AT4G17460		191		191	1
316	chr4 8633213 8634791 + AT4G15120					0
317	chr4 8980671 8982402 + AT4G15790					0
318	chr4 9864485 9866174 - AT4G17720	59018				0
319	chr4 8549732 8551368 + AT4G14965					0
320	chr4 9203962 9205589 - AT4G16265					0
321	chr4 8859104 8860713 + AT4G15510					0
322	chr4 9050663 9052325 + AT4G15975					0
323	chr4 9473373 9474926 + AT4G16840					0
324	chr4 8968535 8970115 - AT4G15750					0
325	chr4 8570321 8571908 + AT4G15000		30		30	1
326	chr4 8431854 8433456 - AT4G14716					0
327	chr4 9820402 9822017 + AT4G17620		-1128			0
328	chr4 9829847 9831413 + AT4G17660			-418		0
329	chr4 9844615 9846139 + AT4G17690					0
330	chr4 9852810 9854334 + AT4G17700					0
331	chr4 9859275 9860799 - AT4G17710					0
332	chr4 9871590 9873114 - AT4G17750					0
333	chr4 9870277 9871832 + AT4G17760					0
334	chr4 9883355 9884943 - AT4G17785					0
335	chr4 9896414 9898179 - AT4G17800					0
336	chr4 9905336 9906930 + AT4G17810					0
337	chr4 9453155 9454765 - AT4G16790					0
338	chr4 8095692 8097247 - AT4G14020					0
339	chr4 8093350 8094893 - AT4G14010	-1294				0
340	chr4 9769785 9771508 + AT4G17520					0
341	chr4 9262563 9264112 - AT4G16410					0
342	chr4 9746834 9748477 - AT4G17480					0
343	chr4 9826003 9827761 + AT4G17650					0
344	chr4 9308100 9309973 - AT4G16520					0
345	chr4 8930140 8931825 + AT4G15680				-346	0
346	chr4 9201428 9203063 - AT4G16260					0
347	chr4 9278562 9280144 + AT4G16450					0
348	chr4 9724430 9726151 - AT4G17420					0
349	chr4 8515680 8517260 + AT4G14870	-1009	-975			0
350	chr4 8359546 8361194 + AT4G14560					0
351	chr4 8523594 8525216 - AT4G14900					0
352	chr4 9697741 9699330 + AT4G17340				-287	0
353	chr4 9589284 9590873 - AT4G17040		-1486			0
354	chr4 9834650 9836238 - AT4G17670					0
355	chr4 9793246 9794770 - AT4G17585					0
356	chr4 9802578 9804102 - AT4G17590		-229			0
357	chr4 9814897 9816421 - AT4G17610					0
358	chr4 9636662 9638603 + AT4G17150			324		0
359	chr4 9643528 9645052 - AT4G17160					0
360	chr4 9646207 9647877 - AT4G17170					0
361	chr4 9644993 9646553 + AT4G17180					0
362	chr4 9649596 9651120 + AT4G17200					0
363	chr4 9659392 9660974 - AT4G17220		-1443			0
364	chr4 9668279 9669885 - AT4G17240					0
365	chr4 9680264 9681900 - AT4G17280					0
366	chr4 9680027 9681570 + AT4G17300				-1309	0
367	chr4 9686835 9688439 - AT4G17310					0
368	chr4 9697159 9699089 - AT4G17330	385		-1386		0
369	chr4 9699620 9701594 + AT4G17350					0
370	chr4 9705455 9706979 - AT4G17360				-1164	0
371	chr4 9704546 9706200 + AT4G17370		-702			0
372	chr4 9707172 9708754 + AT4G17380					0
373	chr4 9714262 9716372 + AT4G17410					0
374	chr4 9726788 9728339 - AT4G17430					0
375	chr4 9744455 9746371 - AT4G17470	-730		-730		1
376	chr4 9748879 9750403 - AT4G17483				-53	0
377	chr4 9766302 9767826 - AT4G17505	-611				0
378	chr4 9768635 9770281 - AT4G17510					0
379	chr4 9774329 9775994 + AT4G17540					0
380	chr4 9779725 9781249 - AT4G17550					0
381	chr4 9786961 9788971 - AT4G17570					0
382	chr4 9791132 9792656 - AT4G17580					0
383	chr4 9594640 9596760 - AT4G17060					0
384	chr4 9599939 9601582 + AT4G17080					0
385	chr4 9612500 9614166 - AT4G17100				139	0
386	chr4 9359858 9361571 - AT4G16620					0
387	chr4 9366436 9368259 - AT4G16630					0
388	chr4 9370965 9372739 + AT4G16650	-398				0
389	chr4 9383707 9385338 + AT4G16670					0
390	chr4 9390761 9392285 - AT4G16680					0
391	chr4 9398248 9399819 - AT4G16700					0
392	chr4 9397036 9398830 + AT4G16710					0
393	chr4 9401386 9403131 + AT4G16730	156				0
394	chr4 9406256 9407868 + AT4G16740					0
395	chr4 9421647 9423270 - AT4G16750					0
396	chr4 9456987 9458550 - AT4G16800		-647			0
397	chr4 9466051 9467575 + AT4G16820					0
398	chr4 9495687 9497327 - AT4G16860					0
399	chr4 9497136 9498824 - AT4G16880					0
400	chr4 9505442 9506966 - AT4G16890					0
401	chr4 9516528 9518052 - AT4G16900					0
402	chr4 9525678 9527202 - AT4G16920			-634		0
403	chr4 9530102 9531626 - AT4G16930					0
404	chr4 9544327 9545978 - AT4G16950					0
405	chr4 9550994 9552518 - AT4G16960		-997			0
406	chr4 9555753 9557295 - AT4G16970					0
407	chr4 9555466 9557099 + AT4G16980					0
408	chr4 9558623 9560167 + AT4G16990					0
409	chr4 9569900 9571424 - AT4G17000			-256		0
410	chr4 9581069 9582903 - AT4G17020	-264				0
411	chr4 9583168 9584801 - AT4G17030					0
412	chr4 9588055 9589674 + AT4G17050					0
413	chr4 9343638 9345769 + AT4G16590				-78	0
414	chr4 9348527 9350051 + AT4G16600					0
415	chr4 9355169 9356798 - AT4G16610					0
416	chr4 9059970 9061494 - AT4G15980					0
417	chr4 9081935 9083494 + AT4G16030					0
418	chr4 9087441 9088965 - AT4G16040	-57		-57		1
419	chr4 9090714 9092255 + AT4G16050					0
420	chr4 9092891 9094436 + AT4G16060		-546			0
421	chr4 9102599 9104398 - AT4G16080					0
422	chr4 9101528 9103090 + AT4G16090					0
423	chr4 9111174 9112991 + AT4G16110					0
424	chr4 9119355 9120887 + AT4G16130					0
425	chr4 9127504 9129058 + AT4G16140					0
426	chr4 9146547 9148237 + AT4G16150					0
427	chr4 9170310 9171945 - AT4G16180					0
428	chr4 9169955 9171524 + AT4G16190					0
429	chr4 9177965 9179559 - AT4G16210					0
430	chr4 9183786 9185310 + AT4G16230					0
431	chr4 9192555 9194079 - AT4G16240	-1105		-1105		1
432	chr4 9199473 9200997 - AT4G16250					0
433	chr4 9203504 9205050 + AT4G16270					0
434	chr4 9210619 9216336 - AT4G16280	2388	-1216	2388		1
435	chr4 9217124 9218648 + AT4G16310					0
436	chr4 9241047 9242828 - AT4G16340		-1213			0
437	chr4 9253043 9254650 + AT4G16380		-408		-408	1
438	chr4 9256446 9257997 + AT4G16390		-1455		-1455	1
439	chr4 9259052 9260576 + AT4G16400					0
440	chr4 9271497 9273180 - AT4G16440					0
441	chr4 9283398 9285641 + AT4G16460					0
442	chr4 9289528 9291093 - AT4G16470					0
443	chr4 9289607 9291258 + AT4G16480			14		0
444	chr4 8912326 8913947 + AT4G15620					0
445	chr4 8921839 8923441 - AT4G15640					0
446	chr4 8921120 8922644 + AT4G15650					0
447	chr4 8924294 8925940 + AT4G15660	17		17		1
448	chr4 8932812 8934456 + AT4G15690					0
449	chr4 8935881 8937557 + AT4G15700					0
450	chr4 8938780 8940304 + AT4G15710		-456		-456	1
451	chr4 8947948 8949581 + AT4G15720	-1385				0
452	chr4 8957201 8959143 - AT4G15730					0
453	chr4 8966305 8967829 - AT4G15740					0
454	chr4 8974535 8976162 - AT4G15760	22		22		1
455	chr4 8976494 8978072 + AT4G15770					0
456	chr4 8981684 8983279 - AT4G15780					0
457	chr4 8992578 8994102 - AT4G15810					0
458	chr4 8991458 8992982 + AT4G15820					0
459	chr4 8995400 8996975 + AT4G15840		-1360			0
460	chr4 8999818 9001438 + AT4G15850			17		0
461	chr4 9010934 9012458 - AT4G15870			-569		0
462	chr4 9011133 9012781 + AT4G15880				-1127	0
463	chr4 9015941 9017465 + AT4G15890					0
464	chr4 9026949 9028669 + AT4G15910					0
465	chr4 9033330 9034906 - AT4G15920					0
466	chr4 9034710 9036356 + AT4G15930					0
467	chr4 9039171 9040755 + AT4G15950			-995		0
468	chr4 9047186 9048960 - AT4G15960					0
469	chr4 8870714 8872478 - AT4G15530					0
470	chr4 8891095 8893055 + AT4G15570				-1401	0
471	chr4 8624343 8625867 + AT4G15100					0
472	chr4 8632980 8634566 - AT4G15110					0
473	chr4 8636154 8637805 + AT4G15130					0
474	chr4 8642265 8643789 - AT4G15150					0
475	chr4 8644638 8646204 + AT4G15160					0
476	chr4 8649894 8652011 + AT4G15180	-849				0
477	chr4 8665746 8667270 - AT4G15200					0
478	chr4 8678670 8680307 + AT4G15230					0
479	chr4 8705365 8706889 - AT4G15240					0
480	chr4 8711093 8712619 - AT4G15250					0
481	chr4 8712177 8714077 + AT4G15260					0
482	chr4 8717783 8719307 - AT4G15270					0
483	chr4 8717670 8719194 + AT4G15280					0
484	chr4 8726586 8728180 - AT4G15290					0
485	chr4 8732735 8734259 - AT4G15300					0
486	chr4 8735209 8736733 + AT4G15310					0
487	chr4 8747968 8749492 - AT4G15320					0
488	chr4 8753121 8754668 - AT4G15330					0
489	chr4 8761441 8762965 + AT4G15350				-469	0
490	chr4 8768673 8770197 + AT4G15360					0
491	chr4 8779672 8781196 - AT4G15370					0
492	chr4 8787227 8788774 + AT4G15380	-1466				0
493	chr4 8794268 8795804 - AT4G15390					0
494	chr4 8813415 8814989 - AT4G15400	-25		-25		1
495	chr4 8813289 8814880 + AT4G15410		-1296		-1296	1
496	chr4 8826364 8828226 + AT4G15430					0
497	chr4 8841853 8843377 - AT4G15460					0
498	chr4 8850459 8852027 - AT4G15480	-985				0
499	chr4 8858509 8860083 - AT4G15500					0
500	chr4 8861303 8862841 + AT4G15520					0
501	chr4 8369154 8370678 - AT4G14580					0
502	chr4 8372879 8374403 + AT4G14590					0
503	chr4 8376917 8378827 + AT4G14605	-545				0
504	chr4 8391329 8392932 + AT4G14630	-10		-10		1
505	chr4 8402804 8404422 - AT4G14650			-748		0
506	chr4 8407023 8409356 - AT4G14660		-570		-1246	0
507	chr4 8408542 8410066 + AT4G14670			-961		0
508	chr4 8418287 8419845 + AT4G14695					0
509	chr4 8434921 8436586 - AT4G14720					0
510	chr4 8447037 8448619 + AT4G14730					0
511	chr4 8468869 8470461 + AT4G14750					0
512	chr4 8473945 8475730 + AT4G14760					0
513	chr4 8484812 8486336 - AT4G14770		-332			0
514	chr4 8491320 8493001 + AT4G14780					0
515	chr4 8499816 8501663 - AT4G14790					0
516	chr4 8502633 8504157 + AT4G14810					0
517	chr4 8510025 8511549 - AT4G14820	-1367				0
518	chr4 8513519 8515238 - AT4G14840					0
519	chr4 8512347 8513959 + AT4G14850					0
520	chr4 8535829 8537353 - AT4G14920					0
521	chr4 8540367 8541891 + AT4G14940	-852		-852	-1158	1
522	chr4 8552131 8553866 + AT4G14970					0
523	chr4 8563594 8565150 - AT4G14980					0
524	chr4 8573897 8575818 + AT4G15020					0
525	chr4 8577466 8579001 + AT4G15030					0
526	chr4 8584109 8585633 - AT4G15040					0
527	chr4 8597523 8599047 + AT4G15060					0
528	chr4 8343870 8345394 - AT4G14530		-764		-764	1
529	chr4 8343104 8344675 + AT4G14540	33		33		1
530	chr4 8349910 8351530 - AT4G14550					0
531	chr4 8360672 8362598 + AT4G14570	-394	-513	-394		1
532	chr4 8178129 8179653 - AT4G14170					0
533	chr4 8176818 8178342 + AT4G14180					0
534	chr4 8185167 8186698 - AT4G14190					0
535	chr4 8188654 8190294 - AT4G14200					0
536	chr4 8194369 8196024 + AT4G14220	-188				0
537	chr4 8203117 8204749 - AT4G14230					0
538	chr4 8207260 8208919 - AT4G14240		-1217			0
539	chr4 8216866 8218529 + AT4G14270	-35	-1323	-35		1
540	chr4 8221006 8222530 + AT4G14280	-10		-10		1
541	chr4 8230044 8231792 - AT4G14290					0
542	chr4 8229505 8231191 + AT4G14300					0
543	chr4 8240311 8241835 - AT4G14310					0
544	chr4 8242682 8244240 + AT4G14330					0
545	chr4 8259921 8262298 - AT4G14350	-380		-380		1
546	chr4 8283250 8284774 - AT4G14370					0
547	chr4 8284254 8285827 + AT4G14380					0
548	chr4 8288132 8289656 + AT4G14390					0
549	chr4 8307649 8309264 - AT4G14440					0
550	chr4 8307962 8309531 + AT4G14450					0
551	chr4 8331531 8333055 - AT4G14480		-686		-686	1
552	chr4 8333561 8335089 - AT4G14490					0
553	chr4 8341044 8342670 - AT4G14510		-1008		-1008	1
554	chr4 8082883 8084407 + AT4G13990					0
555	chr4 8105470 8107032 - AT4G14050				-937	0
556	chr4 8118026 8119671 - AT4G14070					0
557	chr4 8120279 8121869 - AT4G14080					0
558	chr4 8125436 8126960 + AT4G14103					0
559	chr4 8123791 8125346 - AT4G14090					0
560	chr4 8165953 8167586 + AT4G14160					0
561	chr1 21254664 21256755 + AT1G56700					0
562	chr1 21206025 21207632 + AT1G56600					0
563	chr1 21235076 21236648 - AT1G56650					0
564	chr1 21198889 21200467 - AT1G56580			-680		0
565	chr1 8892916 8894440 + AT1G25360					0
566	chr1 8894192 8895769 - AT1G25350					0
567	chr1 8865596 8867169 + AT1G25290			10569600		0
568	chr1 8862265 8864973 + AT1G25280	329		329		1
569	chr1 8856214 8857738 + AT1G25270					0
570	chr1 8848037 8849561 + AT1G25250					0
571	chr1 8843719 8845243 + AT1G25240					0
572	chr1 8842285 8843828 - AT1G25230					0
573	chr1 8800397 8801921 - AT1G24996					0
574	chr1 8855753 8857383 - AT1G25260					0
575	chr1 8882005 8883611 - AT1G25330					0
576	chr1 8898921 8900613 - AT1G25370					0
577	chr1 8859159 8860731 + AT1G25275					0
578	chr1 8883569 8885222 + AT1G25340			-921		0
579	chr1 8876345 8878000 + AT1G25320					0
580	chr1 8763243 8764866 - AT1G24764					0
581	chr1 8799296 8800820 + AT1G25025					0
582	chr1 8740428 8742222 + AT1G24706					0
583	chr1 8756465 8757989 + AT1G24735				-1012	0
584	chr1 8766050 8767593 + AT1G24793					0
585	chr4 8062218 8063742 - AT4G13960					0
586	chr4 8081656 8083180 - AT4G13985					0
587	chr1 21180152 21181676 + AT1G56540					0
588	chr1 21177725 21179249 + AT1G56530	-1464				0
589	chr1 21218306 21219830 + AT1G56620					0
590	chr1 21265546 21267131 - AT1G56720	6879557		-443		1
591	chr1 9881526 9883177 + AT1G28270					0
592	chr1 9878769 9880685 - AT1G28260	116		116		1
593	chr1 9871785 9873722 - AT1G28240		-224			0
594	chr1 9861421 9862945 - AT1G28220	611130		611130		2
595	chr1 9847802 9849434 - AT1G28190					0
596	chr1 9839820 9841344 + AT1G28170					0
597	chr1 9930422 9932132 + AT1G28327					0
598	chr1 9872735 9874308 + AT1G28250					0
599	chr1 9887382 9888989 - AT1G28280					0
600	chr1 9852287 9853877 - AT1G28200					0
601	chr1 9935203 9936780 - AT1G28330	-666				0
602	chr1 9899825 9901387 - AT1G28300					0
603	chr1 9853034 9854610 + AT1G28210					0
604	chr1 9864541 9866117 - AT1G28230	-883		-883		1
605	chr1 21259909 21261444 - AT1G56710					0
606	chr1 21252305 21253829 + AT1G56690					0
607	chr1 21251404 21252928 - AT1G56680					0
608	chr1 21240161 21241700 + AT1G56670					0
609	chr1 21236376 21238821 + AT1G56660					0
610	chr1 21210467 21212201 + AT1G56610					0
611	chr1 21204684 21206253 - AT1G56590		-466			0
612	chr1 21194292 21195816 + AT1G56570					0
613	chr1 21190987 21192605 + AT1G56560					0
614	chr5 2850467 2853078 + AT5G08750		1547246		1547246	2
615	chr5 7296331 7297855 - AT5G22030				-149	0
616	chr5 7275671 7277448 + AT5G22000		46	-538	46	1
617	chr5 7359023 7360761 + AT5G22220	-1417				0
618	chr5 7305655 7307308 - AT5G22060					0
619	chr1 9924334 9925999 - AT1G28320	-756				0
620	chr1 9890830 9892504 - AT1G28290					0
621	chr5 1118491 1120103 + AT5G04120					0
622	chr5 1159319 1160843 + AT5G04230					0
623	chr5 1168032 1169556 + AT5G04240					0
624	chr5 1139463 1140987 - AT5G04150					0
625	chr5 1180009 1181547 - AT5G04260					0
626	chr5 1143919 1145591 + AT5G04170					0
627	chr5 1184705 1186276 - AT5G04270					0
628	chr5 1149380 1151126 + AT5G04190					0
629	chr5 1152278 1153905 + AT5G04200		-907		-907	1
630	chr5 1144764 1146423 - AT5G04160					0
631	chr5 1174496 1176409 + AT5G04250					0
632	chr5 1149224 1150795 - AT5G04180					0
633	chr5 1128340 1130043 + AT5G04140					0
634	chr5 1157353 1160388 - AT5G04220	979		19050979		1
635	chr5 1233371 1234895 + AT5G04380		-321			0
636	chr5 1194557 1196081 + AT5G04290		1300166		-211	1
637	chr5 1237588 1239178 + AT5G04390				-232	0
638	chr5 1240043 1241567 + AT5G04400					0
639	chr5 1207339 1208863 - AT5G04310					0
640	chr5 1207686 1209941 + AT5G04320					0
641	chr5 1214297 1215950 - AT5G04330					0
642	chr5 1217024 1218617 - AT5G04340					0
643	chr5 1220054 1221578 + AT5G04360					0
644	chr5 1230239 1232039 + AT5G04370					0
645	chr5 1190762 1192473 + AT5G04280					0
646	chr5 2824201 2825751 + AT5G08690					0
647	chr5 2851310 2852939 - AT5G08740	-585		-585		1
648	chr5 12660277 12662384 + AT5G33390					0
649	chr5 1114099 1116378 - AT5G04110					0
650	chr5 1155711 1157235 - AT5G04210			-1452	-920	0
651	chr1 27618610 27620134 + AT1G73460			-967		0
652	chr1 27602143 27604108 + AT1G73430					0
653	chr1 27596594 27598118 + AT1G73400					0
654	chr1 27594135 27595709 - AT1G73390					0
655	chr1 27588313 27589837 - AT1G73370					0
656	chr1 27581807 27584032 - AT1G73360					0
657	chr1 27577113 27578637 - AT1G73350			-331		0
658	chr1 27571604 27573148 + AT1G73340					0
659	chr1 27634854 27636443 - AT1G73490					0
660	chr1 27623637 27625220 + AT1G73470	-773				0
661	chr1 27640338 27642040 - AT1G73500			72		0
662	chr1 27609851 27611430 + AT1G73440					0
663	chr1 27587520 27589112 + AT1G73380					0
664	chr1 27627427 27629278 + AT1G73480				-489	0
665	chr1 27600120 27601864 + AT1G73410					0
666	chr1 27569638 27571228 - AT1G73330					0
667	chr1 16793317 16795044 + AT1G44160		-710		-710	1
668	chr1 16789305 16790829 - AT1G44130				-1469	0
669	chr1 16777169 16778758 - AT1G44110	-1432		-1432		1
670	chr1 16767210 16769196 - AT1G44100					0
671	chr1 16779098 16780622 + AT1G44120					0
672	chr1 16800018 16801832 - AT1G44170					0
673	chr1 18930727 18932263 - AT1G51080					0
674	chr1 18933817 18935392 + AT1G51110	-1095				0
675	chr1 18926375 18928030 + AT1G51070					0
676	chr1 18932796 18934354 + AT1G51100	-74				0
677	chr1 18945600 18947264 - AT1G51140					0
678	chr1 18931425 18932997 + AT1G51090					0
679	chr1 18925364 18926960 + AT1G51060					0
680	chr1 9017437 9018961 - AT1G25988					0
681	chr1 12866225 12867749 - AT1G35150					0
682	chr1 12882926 12884450 + AT1G35183					0
683	chr1 12897371 12898913 - AT1G35210					0
684	chr1 12888911 12890556 + AT1G35190	-138				0
685	chr1 12850485 12852101 + AT1G35140					0
686	chr1 11630342 11632137 - AT1G32240					0
687	chr1 24957822 24959564 + AT1G66900					0
688	chr1 24967419 24968943 - AT1G66920		-612			0
689	chr1 24956046 24957626 + AT1G66890					0
690	chr1 9707412 9708952 + AT1G27880	-1426		-1426		1
691	chr1 9696905 9699277 + AT1G27850					0
692	chr1 9696244 9697923 - AT1G27840	-294				0
693	chr1 12179264 12180788 + AT1G33600					0
694	chr1 12187398 12188922 + AT1G33610	-283				0
695	chr1 12176265 12177800 + AT1G33590					0
696	chr1 10635426 10636982 - AT1G30220					0
697	chr1 10645825 10647446 - AT1G30240					0
698	chr1 10647488 10649022 - AT1G30250		-1412			0
699	chr1 10671486 10673096 + AT1G30300					0
700	chr1 10672727 10674251 - AT1G30290					0
701	chr1 10629715 10632049 - AT1G30210					0
702	chr1 10653345 10655282 + AT1G30270					0
703	chr1 10649539 10651171 + AT1G30260					0
704	chr1 27646558 27648209 - AT1G73540					0
705	chr1 27645373 27646905 - AT1G73530	-1051		-1051	-743	1
706	chr1 27643105 27644700 - AT1G73510			-36		0
707	chr1 17189878 17191514 + AT1G45688		-97			0
708	chr1 17197813 17199383 + AT1G45976					0
709	chr1 12878631 12880230 - AT1G35180					0
710	chr1 11595718 11597493 - AT1G32190					0
711	chr1 11589638 11591162 - AT1G32180					0
712	chr1 11564006 11566034 + AT1G32150					0
713	chr1 11561773 11563376 - AT1G32130		-539		972317	1
714	chr1 11551414 11552938 + AT1G32120	-103		-103		1
715	chr1 11544028 11545642 - AT1G32090					0
716	chr1 11604988 11606571 - AT1G32200	-855				0
717	chr1 11607639 11609279 - AT1G32210		-738			0
718	chr1 11547940 11549505 - AT1G32100					0
719	chr1 11606342 11608050 + AT1G32220					0
720	chr1 11573808 11575446 + AT1G32170					0
721	chr1 11567153 11568713 + AT1G32160			-159		0
722	chr1 11610606 11613439 + AT1G32230					0
723	chr1 17182944 17184468 - AT1G45545					0
724	chr1 17186521 17188045 - AT1G45616					0
725	chr1 17223330 17224916 + AT1G46264			-841		0
726	chr1 17271179 17272703 + AT1G46912					0
727	chr1 17268673 17270197 + AT1G46840					0
728	chr1 17285596 17287181 - AT1G47128		-1148		-1148	1
729	chr1 17264170 17265694 - AT1G46696					0
730	chr1 17230640 17232164 - AT1G46336					0
731	chr1 17177790 17179365 + AT1G45474					0
732	chr1 17266494 17268047 - AT1G46768	-20				0
733	chr1 21725512 21727386 + AT1G58470					0
734	chr1 21717233 21718801 - AT1G58440	-603				0
735	chr1 18484220 18485744 - AT1G49920					0
736	chr1 18477513 18479037 + AT1G49910		-76			0
737	chr1 9018868 9020521 + AT1G26090					0
738	chr1 9065527 9067536 + AT1G26210					0
739	chr1 9046932 9048490 - AT1G26160					0
740	chr1 9024068 9025592 - AT1G26100					0
741	chr1 9103497 9105114 - AT1G26310					0
742	chr1 9103696 9105252 + AT1G26320					0
743	chr1 9091701 9093968 - AT1G26270		-5		-5	1
744	chr1 9027543 9029297 - AT1G26110					0
745	chr1 21433915 21435439 + AT1G57906					0
746	chr1 21438876 21440400 - AT1G57943					0
747	chr1 21434864 21437613 - AT1G57870					0
748	chr1 21425178 21426702 + AT1G57850					0
749	chr1 21418797 21420321 + AT1G57830					0
750	chr1 21417889 21419457 - AT1G57820					0
751	chr1 21401488 21403012 + AT1G57780				-1400	0
752	chr1 21405623 21407467 - AT1G57790		-104			0
753	chr1 18060009 18061943 + AT1G48840				-1262	0
754	chr1 18067943 18069601 - AT1G48850	-731		-731		1
755	chr1 15759570 15761094 + AT1G42190					0
756	chr1 21716502 21718026 + AT1G58450		-119			0
757	chr1 21704242 21705766 - AT1G58410					0
758	chr1 21693878 21695958 - AT1G58390			155		0
759	chr1 21705867 21707419 + AT1G58420					0
760	chr1 21687520 21689127 + AT1G58380		-539			0
761	chr1 21712979 21714614 - AT1G58430					0
762	chr1 9053232 9054836 + AT1G26180	-1072			-770	0
763	chr1 9054425 9056100 - AT1G26170					0
764	chr1 9042860 9044799 - AT1G26150					0
765	chr1 9031706 9033612 + AT1G26130				379	0
766	chr5 3500580 3502156 + AT5G11050	-1339				0
767	chr5 4331544 4333210 - AT5G13480					0
768	chr5 4344558 4346182 - AT5G13520					0
769	chr5 4344106 4345630 + AT5G13530					0
770	chr5 4339750 4341306 + AT5G13510					0
771	chr5 4336643 4338688 + AT5G13500					0
772	chr5 4333955 4336046 + AT5G13490					0
773	chr5 4359477 4361063 - AT5G13550					0
774	chr5 10281867 10284125 - AT5G28290					0
775	chr5 10301831 10303355 - AT5G28310					0
776	chr5 10295088 10296794 - AT5G28300					0
777	chr5 4911 6554 - AT5G01010					0
778	chr1 21487826 21489350 - AT1G58050					0
779	chr1 21501393 21502980 + AT1G58070					0
780	chr1 21461744 21463707 - AT1G58025	238	-623	8360238	-623	2
781	chr1 21442859 21444431 - AT1G57990	-610				0
782	chr1 21507416 21509051 - AT1G58080					0
783	chr1 9106007 9107637 + AT1G26330					0
784	chr1 9099733 9101265 - AT1G26300	-1425				0
785	chr1 9096472 9098063 + AT1G26290		-362		-362	1
786	chr1 9085592 9087226 + AT1G26260					0
787	chr1 9082326 9083915 + AT1G26250		-364			0
788	chr1 9079563 9081087 - AT1G26240				-25	0
789	chr1 9075259 9076818 - AT1G26230					0
790	chr1 9069628 9071169 + AT1G26220					0
791	chr1 9060420 9062597 - AT1G26190					0
792	chr5 2926804 2928328 + AT5G09420			-39		0
793	chr5 2930650 2932174 + AT5G09430					0
794	chr5 2945404 2948350 - AT5G09460			1182		0
795	chr5 2950500 2952024 - AT5G09470					0
796	chr5 2954837 2956429 - AT5G09500	-683				0
797	chr5 2886784 2888374 - AT5G09300			-523		0
798	chr5 2936835 2938409 + AT5G09440					0
799	chr5 2956541 2958184 - AT5G09510					0
800	chr5 2912022 2913603 + AT5G09390		-1313			0
801	chr5 2940286 2941876 + AT5G09450					0
802	chr5 2951602 2953204 - AT5G09480					0
803	chr5 2953170 2954756 - AT5G09490	-1331		-1331		1
804	chr5 2864740 2866879 + AT5G09220					0
805	chr5 2910462 2912056 - AT5G09370					0
806	chr5 2877372 2879692 + AT5G09270					0
807	chr5 2888488 2890049 - AT5G09310					0
808	chr5 2869865 2871667 + AT5G09230					0
809	chr5 2876355 2878086 - AT5G09250					0
810	chr5 2914704 2916389 + AT5G09400					0
811	chr5 3495065 3496643 - AT5G11030			-814		0
812	chr5 3493775 3495344 + AT5G11040					0
813	chr5 3508606 3510420 + AT5G11060					0
814	chr5 3519436 3520960 - AT5G11080			-1294		0
815	chr5 3530890 3532414 + AT5G11100					0
816	chr5 3534714 3536438 + AT5G11110	-1377				0
817	chr5 3523168 3524808 + AT5G11090					0
818	chr5 3516885 3518506 - AT5G11070					0
819	chr5 2896901 2898425 - AT5G09340					0
820	chr5 2908645 2910169 - AT5G09360					0
821	chr5 2913123 2914647 - AT5G09380					0
822	chr5 2919756 2921469 + AT5G09410					0
823	chr5 6651004 6652661 + AT5G19690					0
824	chr5 6616878 6618508 - AT5G19600					0
825	chr5 6715824 6717386 - AT5G19860					0
826	chr5 6621692 6623335 + AT5G19620					0
827	chr5 6684461 6686090 - AT5G19770	-925		-925		1
828	chr5 10774619 10776143 + AT5G28720					0
829	chr5 10779135 10780786 + AT5G28740		-1308			0
830	chr5 10814160 10815684 - AT5G28780					0
831	chr5 10821368 10822892 + AT5G28800		-508		-508	1
832	chr5 10822921 10824445 + AT5G28810					0
833	chr5 10830287 10831811 + AT5G28820		-68			0
834	chr5 10785664 10787233 - AT5G28750		-824			0
835	chr5 10798134 10799718 - AT5G28770					0
836	chr5 8489690 8491214 - AT5G24740					0
837	chr5 8494523 8496098 - AT5G24750		-75		-75	1
838	chr5 8508876 8510468 - AT5G24780					0
839	chr5 8497232 8498916 - AT5G24760					0
840	chr5 2874767 2876360 - AT5G09240					0
841	chr5 2881584 2883108 - AT5G09280					0
842	chr5 2880915 2882446 + AT5G09290					0
843	chr5 2892003 2893527 - AT5G09320					0
844	chr5 2894695 2896932 - AT5G09330					0
845	chr5 6703860 6705384 + AT5G19840					0
846	chr5 6711649 6713184 - AT5G19850					0
847	chr5 6675557 6677136 + AT5G19750	-1096				0
848	chr5 6648093 6649675 + AT5G19680					0
849	chr5 6681832 6683512 - AT5G19760	-1423				0
850	chr5 6629924 6631535 - AT5G19630					0
851	chr5 6701234 6702822 - AT5G19820					0
852	chr5 6578260 6579784 - AT5G19490					0
853	chr5 6577440 6579031 + AT5G19500					0
854	chr5 6583909 6586091 + AT5G19520			176		0
855	chr5 6601779 6603303 + AT5G19560	-825	-127	-825	13849761	2
856	chr5 6609504 6611137 - AT5G19580					0
857	chr5 6591078 6592722 - AT5G19530	18		18		1
858	chr5 6594190 6595760 + AT5G19540					0
859	chr5 6583124 6584759 - AT5G19510					0
860	chr5 6605188 6606751 + AT5G19570	-1311	-842		-842	1
861	chr5 6596505 6598213 + AT5G19550					0
862	chr5 10476259 10477822 + AT5G28500					0
863	chr5 10491598 10493122 + AT5G28520			-130		0
864	chr5 10527287 10528811 - AT5G28530	-825		-825		1
865	chr5 10484009 10485533 - AT5G28510					0
866	chr5 10543261 10544886 - AT5G28540					0
867	chr5 6612056 6613614 - AT5G19590					0
868	chr5 6622032 6623556 - AT5G19610					0
869	chr5 6634948 6636472 + AT5G19640					0
870	chr5 6646405 6648041 - AT5G19660					0
871	chr5 6645207 6647037 + AT5G19670					0
872	chr5 6662334 6663858 - AT5G19700					0
873	chr5 6666094 6667618 - AT5G19710					0
874	chr5 6666152 6667676 + AT5G19720					0
875	chr5 6668946 6670574 + AT5G19730					0
876	chr5 6690019 6691551 - AT5G19790					0
877	chr5 6689136 6690660 + AT5G19800		-1127		-1127	1
878	chr5 6691540 6693064 + AT5G19810					0
879	chr5 6701638 6703395 + AT5G19830					0
880	chr5 7009010 7010548 + AT5G20710					0
881	chr5 7021491 7023624 - AT5G20730					0
882	chr5 6996591 6998958 + AT5G20680					0
883	chr5 4146124 4148228 + AT5G13070					0
884	chr5 4151006 4152661 - AT5G13080					0
885	chr5 4157299 4158964 + AT5G13110					0
886	chr5 4165110 4166767 + AT5G13130					0
887	chr5 4174917 4176441 - AT5G13150					0
888	chr5 4171731 4173305 - AT5G13140	-1165		-1165		1
889	chr5 4155148 4156801 + AT5G13100					0
890	chr5 4183158 4184817 - AT5G13170					0
891	chr5 4138698 4140303 - AT5G13050	-1366				0
892	chr5 4154554 4156183 - AT5G13090					0
893	chr5 4164707 4166295 - AT5G13120					0
894	chr5 4175067 4176866 + AT5G13160					0
895	chr5 4195060 4196655 + AT5G13180					0
896	chr5 6967178 6969196 + AT5G20610					0
897	chr5 6974450 6976457 - AT5G20620					0
898	chr5 6982728 6984391 + AT5G20640					0
899	chr5 6984723 6986414 + AT5G20660			98		0
900	chr5 7000941 7002465 + AT5G20690					0
901	chr5 7006990 7008628 - AT5G20700					0
902	chr5 7042386 7044803 + AT5G20810					0
903	chr5 7054019 7055631 - AT5G20830					0
904	chr5 6985908 6987548 - AT5G20650				1217010	0
905	chr5 7047281 7048907 - AT5G20820					0
906	chr5 7040614 7042165 - AT5G20790					0
907	chr5 7026471 7028043 - AT5G20740			-401		0
908	chr5 7013157 7015027 + AT5G20720					0
909	chr5 6975937 6977504 - AT5G20630					0
910	chr5 2713088 2714643 - AT5G08415					0
911	chr5 2664464 2666055 + AT5G08290					0
912	chr5 2710515 2712094 - AT5G08410	-202		-202		1
913	chr5 2675540 2677165 + AT5G08320		-843			0
914	chr5 2680717 2683024 + AT5G08335					0
915	chr5 2719157 2721049 + AT5G08440					0
916	chr5 2679232 2680840 + AT5G08330	-541	-670	-541	-670	2
917	chr5 3367250 3369638 - AT5G10650	321	710	321		1
918	chr5 3369006 3370565 + AT5G10660					0
919	chr5 3372072 3373596 + AT5G10680					0
920	chr5 3378854 3380378 - AT5G10700				-85	0
921	chr5 3384389 3386847 + AT5G10720	29				0
922	chr5 3392934 3394689 - AT5G10730					0
923	chr5 3376151 3377829 + AT5G10695					0
924	chr5 3377319 3378962 - AT5G10690					0
925	chr5 3377537 3379631 + AT5G10710			-95		0
926	chr5 7166672 7168324 + AT5G21100					0
927	chr5 7177103 7178627 + AT5G21110					0
928	chr5 7181109 7182641 + AT5G21120					0
929	chr5 7184403 7185980 + AT5G21130					0
930	chr5 7190727 7193484 + AT5G21150			592		0
931	chr5 7154661 7156368 + AT5G21070					0
932	chr5 7152732 7154375 - AT5G21060	-465		-465		1
933	chr5 7204050 7205730 + AT5G21170			125		0
934	chr5 7163091 7164770 + AT5G21090					0
935	chr5 7171175 7172739 + AT5G21105	-167				0
936	chr5 7203866 7205601 - AT5G21160					0
937	chr5 2665583 2667303 - AT5G08280					0
938	chr5 2687162 2688762 - AT5G08350					0
939	chr5 2665900 2667591 + AT5G08300					0
940	chr5 2693428 2695049 - AT5G08370					0
941	chr5 6552853 6554753 - AT5G19420		-780			0
942	chr5 6564845 6566369 + AT5G19470					0
943	chr5 6569989 6571840 + AT5G19480					0
944	chr5 6526616 6528217 - AT5G19370					0
945	chr5 6492543 6494125 + AT5G19290				-779	0
946	chr5 6554908 6556505 + AT5G19440			-636		0
947	chr5 6530432 6532103 - AT5G19380					0
948	chr5 6561458 6563045 - AT5G19450					0
949	chr5 6552313 6554010 + AT5G19430					0
950	chr5 10924123 10925864 + AT5G28900					0
951	chr5 10864011 10866414 - AT5G28840					0
952	chr5 2675241 2676765 - AT5G08310	-953				0
953	chr5 2682320 2683913 + AT5G08340					0
954	chr5 2688201 2689755 + AT5G08360			-271		0
955	chr5 2697603 2699235 - AT5G08380					0
956	chr5 2699501 2701460 + AT5G08390					0
957	chr5 2708898 2710450 - AT5G08400					0
958	chr5 2715188 2716986 + AT5G08430					0
959	chr5 2732559 2734399 - AT5G08450					0
960	chr5 2711901 2713567 + AT5G08420	-615				0
961	chr5 6506934 6508946 - AT5G19320					0
962	chr5 6512688 6514269 - AT5G19330					0
963	chr5 6516149 6517716 - AT5G19340	-133	-605		-605	1
964	chr5 6517326 6518990 + AT5G19350					0
965	chr5 6523767 6525291 - AT5G19360					0
966	chr5 6538491 6540615 + AT5G19400	12350461				0
967	chr5 6547098 6548622 - AT5G19410					0
968	chr5 6852999 6854577 - AT5G20290					0
969	chr5 6820478 6822220 + AT5G20220					0
970	chr5 6805089 6806712 - AT5G20160					0
971	chr5 6800860 6802441 + AT5G20150					0
972	chr5 6827530 6829215 + AT5G20240					0
973	chr5 6809408 6811324 + AT5G20180	-308		-308		1
974	chr5 6795928 6797497 + AT5G20130		-172			0
975	chr5 6895064 6896777 + AT5G20410					0
976	chr5 6849984 6851665 - AT5G20280					0
977	chr5 6903253 6905678 - AT5G20420					0
978	chr5 6907134 6908658 + AT5G20440					0
979	chr5 6913119 6914748 - AT5G20450					0
980	chr5 6912791 6914315 + AT5G20460					0
981	chr5 6920107 6921631 - AT5G20470					0
982	chr5 6920968 6922509 + AT5G20480					0
983	chr5 6942833 6944419 - AT5G20510					0
984	chr5 6946331 6947955 + AT5G20540		-1336			0
985	chr5 6953856 6955380 + AT5G20560				-12	0
986	chr5 6962579 6964315 - AT5G20580					0
987	chr5 6967930 6969544 - AT5G20600					0
988	chr5 6958208 6959822 - AT5G20570					0
989	chr5 6946302 6947965 - AT5G20520	-51				0
990	chr5 6961926 6963529 + AT5G20590					0
991	chr5 6937086 6938664 + AT5G20500					0
992	chr5 6953843 6955407 - AT5G20550			-1458		0
993	chr5 6494064 6495605 + AT5G19300					0
994	chr5 6497267 6498918 + AT5G19310	-1124		-1124		1
995	chr5 6870049 6871632 + AT5G20330					0
996	chr5 6842643 6844369 - AT5G20270			176		0
997	chr5 6893332 6894883 + AT5G20400		775596		775596	2
998	chr5 6824994 6826638 + AT5G20230		-146			0
999	chr5 12224309 12225833 - AT5G32590					0
1000	chr5 10649607 10651403 - AT5G28640			194		0
1001	chr5 10678932 10680715 - AT5G28650					0
1002	chr5 10722000 10723524 - AT5G28680					0
1003	chr5 10635119 10636702 + AT5G28630					0
1004	chr5 6793854 6795901 + AT5G20120					0
1005	chr5 6800879 6802414 - AT5G20140					0
1006	chr5 6810716 6812309 - AT5G20170					0
1007	chr5 6815195 6816788 + AT5G20200					0
1008	chr5 6832147 6834219 + AT5G20250					0
1009	chr5 6856319 6858413 - AT5G20300		-1189			0
1010	chr5 6856041 6857565 + AT5G20310					0
1011	chr5 6869055 6870777 - AT5G20320					0
1012	chr5 6873275 6874799 + AT5G20340					0
1013	chr5 6875077 6876784 + AT5G20350					0
1014	chr5 6884617 6886141 - AT5G20360					0
1015	chr5 6887445 6888969 - AT5G20370					0
1016	chr5 6892345 6893943 - AT5G20380	-1006		-1006		1
1017	chr5 6894003 6895706 - AT5G20390	88		88		1
1018	chr5 6774655 6776812 + AT5G20060	58				0
1019	chr5 6716829 6718424 + AT5G19875					0
1020	chr5 6778342 6779905 + AT5G20070					0
1021	chr5 7133384 7134987 - AT5G20990					0
1022	chr5 7072847 7074462 - AT5G20850					0
1023	chr5 7115226 7116795 + AT5G20960					0
1024	chr5 7096396 7098225 + AT5G20930			-65		0
1025	chr5 7084650 7086245 - AT5G20885					0
1026	chr5 10428289 10429825 + AT5G28470					0
1027	chr5 10455100 10456707 - AT5G28490	-373	-999	-373		1
1028	chr5 6716999 6718621 - AT5G19870					0
1029	chr5 6730032 6731556 - AT5G19900					0
1030	chr5 6732808 6734403 - AT5G19910					0
1031	chr5 6737253 6738884 - AT5G19920	-552		-552		1
1032	chr5 6746038 6747562 + AT5G19970					0
1033	chr5 6750919 6752581 - AT5G19980					0
1034	chr5 6793240 6794857 - AT5G20110	-378				0
1035	chr5 6722398 6723986 - AT5G19880		519731			0
1036	chr5 6772790 6774393 + AT5G20050					0
1037	chr5 6755121 6756927 + AT5G20000					0
1038	chr5 6742414 6744041 + AT5G19960					0
1039	chr5 6725864 6727434 - AT5G19890					0
1040	chr5 6739270 6740859 - AT5G19930					0
1041	chr5 6743689 6745284 - AT5G19950					0
1042	chr5 6770967 6772681 - AT5G20040					0
1043	chr5 6758772 6760376 + AT5G20010				-484	0
1044	chr5 6738112 6739705 + AT5G19940					0
1045	chr5 6766023 6768180 - AT5G20030		-1188			0
1046	chr5 6787987 6790165 - AT5G20090					0
1047	chr5 6781054 6782720 + AT5G20080	-275				0
1048	chr5 6713432 6715147 - AT5G19855					0
1049	chr5 7101958 7103499 + AT5G20935			443962		0
1050	chr5 7146664 7148640 - AT5G21040		-484			0
1051	chr5 7089192 7090895 + AT5G20900					0
1052	chr4 17195700 17197277 + AT4G36400					0
1053	chr5 12084135 12085659 - AT5G32460					0
1054	chr5 12088556 12090114 - AT5G32470					0
1055	chr5 12078099 12079719 + AT5G32450					0
1056	chr5 12075384 12077026 + AT5G32440					0
1057	chr5 10334545 10336082 - AT5G28370					0
1058	chr5 10340994 10342518 - AT5G28380					0
1059	chr5 10348221 10349745 - AT5G28400					0
1060	chr5 10356861 10358385 + AT5G28410	-999		-148		0
1061	chr5 10363322 10364846 + AT5G28420					0
1062	chr5 7068559 7070730 - AT5G20840	53				0
1063	chr5 7079064 7080588 - AT5G20860		-149			0
1064	chr5 7081726 7083280 - AT5G20870					0
1065	chr5 7106640 7108212 - AT5G20940	-789				0
1066	chr5 7110762 7112860 - AT5G20950					0
1067	chr5 7128340 7129870 - AT5G20980				-514	0
1068	chr5 7144259 7145783 - AT5G21030	-1211				0
1069	chr5 7137250 7139035 + AT5G21020					0
1070	chr5 7146378 7147902 + AT5G21050	-275				0
1071	chr5 7094297 7095957 - AT5G20910					0
1072	chr5 7134497 7136074 + AT5G21010	-77				0
1073	chr5 7089893 7091592 - AT5G20890					0
1074	chr5 7096648 7098627 - AT5G20920				-725	0
1075	chr4 17441100 17442639 + AT4G37000				-13	0
1076	chr4 17200410 17201981 + AT4G36410				-2	0
1077	chr4 17475720 17477350 + AT4G37090	-252		12289748		1
1078	chr4 17442836 17444433 + AT4G37010		-158	-4		0
1079	chr4 17341862 17343525 + AT4G36810					0
1080	chr4 17241505 17243448 - AT4G36530	21	-242		-242	1
1081	chr4 17522949 17524558 + AT4G37240					0
1082	chr4 17323059 17324654 + AT4G36750					0
1083	chr4 17453627 17455187 + AT4G37040					0
1084	chr4 17267261 17268825 - AT4G36610					0
1085	chr4 17444185 17445790 + AT4G37020			-1353		0
1086	chr4 17431446 17433196 - AT4G36970					0
1087	chr4 17425409 17427361 + AT4G36960					0
1088	chr4 17220484 17222111 + AT4G36490	-86	-795	-86		1
1089	chr4 17367808 17369435 + AT4G36870	23				0
1090	chr4 17204244 17205823 - AT4G36420		-1434			0
1091	chr4 17311739 17313999 - AT4G36730					0
1092	chr4 17412615 17414179 + AT4G36930					0
1093	chr4 17216620 17218610 + AT4G36480					0
1094	chr4 17438665 17440672 + AT4G36990					0
1095	chr4 17503052 17504660 + AT4G37180					0
1096	chr4 17192189 17193828 - AT4G36380					0
1097	chr4 17399335 17401010 + AT4G36920					0
1098	chr4 17342135 17344270 - AT4G36800					0
1099	chr4 17325105 17326700 + AT4G36760	-819		11429787		0
1100	chr4 17510747 17512388 + AT4G37210					0
1101	chr4 17485135 17486691 + AT4G37120					0
1102	chr4 17387302 17389027 + AT4G36900	-79				0
1103	chr4 17381614 17383291 - AT4G36890		-774			0
1104	chr4 17262176 17263738 - AT4G36590					0
1105	chr4 17393205 17394850 - AT4G36910	-263				0
1106	chr4 17511217 17512875 - AT4G37200					0
1107	chr4 17227265 17228789 + AT4G36510					0
1108	chr4 17205904 17207477 - AT4G36430					0
1109	chr4 17497111 17498635 - AT4G37160					0
1110	chr4 17304246 17306072 + AT4G36710					0
1111	chr4 17472654 17474217 + AT4G37080					0
1112	chr4 17276511 17278127 - AT4G36630	-931		-931		1
1113	chr4 17247913 17249972 - AT4G36550					0
1114	chr4 17549349 17550935 - AT4G37280	-335		-335		1
1115	chr4 17347924 17349523 + AT4G36830					0
1116	chr4 17216462 17218041 - AT4G36470					0
1117	chr4 17197041 17198642 - AT4G36390					0
1118	chr4 17289470 17291101 - AT4G36670					0
1119	chr4 17334660 17336372 + AT4G36790					0
1120	chr4 17487955 17489579 + AT4G37130		-1247			0
1121	chr4 17459629 17461281 - AT4G37050					0
1122	chr4 17262154 17263678 + AT4G36600					0
1123	chr4 17235422 17237029 - AT4G36520		-66		-306	0
1124	chr4 17530178 17532017 - AT4G37250					0
1125	chr4 17209860 17211518 - AT4G36440					0
1126	chr4 17500642 17502166 - AT4G37170					0
1127	chr4 17278434 17280712 - AT4G36640					0
1128	chr4 17251145 17252669 + AT4G36560					0
1129	chr4 17293704 17295333 - AT4G36680		-901			0
1130	chr4 17376167 17377736 - AT4G36880					0
1131	chr4 17513568 17515118 + AT4G37220					0
1132	chr4 17467045 17468620 - AT4G37070	-230				0
1133	chr4 17538978 17540614 + AT4G37260					0
1134	chr4 17211400 17212924 - AT4G36450					0
1135	chr4 17285514 17287110 - AT4G36650					0
1136	chr4 17331577 17333135 - AT4G36770					0
1137	chr4 17297596 17299233 - AT4G36690					0
1138	chr1 11422494 11424018 + AT1G31840					0
1139	chr1 11420349 11422348 - AT1G31830					0
1140	chr1 11418126 11419790 - AT1G31820					0
1141	chr1 11405748 11407770 - AT1G31810					0
1142	chr1 11395960 11397529 - AT1G31790					0
1143	chr1 11389715 11391353 + AT1G31780					0
1144	chr1 11414393 11416013 - AT1G31814					0
1145	chr1 11436517 11438118 - AT1G31860					0
1146	chr1 11416343 11417955 - AT1G31817					0
1147	chr1 11412086 11413715 - AT1G31812					0
1148	chr1 11394890 11396452 + AT1G31800					0
1149	chr4 17486184 17487787 - AT4G37110					0
1150	chr4 17226494 17228121 - AT4G36500					0
1151	chr4 17514912 17516436 + AT4G37230					0
1152	chr4 17494044 17495620 - AT4G37150		-602		-602	1
1153	chr4 17300324 17301878 - AT4G36700					0
1154	chr4 17269649 17271254 - AT4G36620			-95		0
1155	chr4 17242071 17243711 + AT4G36540	-1402		-1402		1
1156	chr4 17546339 17547995 - AT4G37270		-1048			0
1157	chr4 17213086 17214610 - AT4G36460					0
1158	chr4 17505538 17507167 + AT4G37190	-567			-967	0
1159	chr4 17316301 17317885 - AT4G36740		-1372			0
1160	chr4 17287268 17288940 - AT4G36660					0
1161	chr4 17415343 17416950 + AT4G36940					0
1162	chr4 17256433 17257970 + AT4G36580					0
1163	chr4 17361176 17363489 - AT4G36860	-633				0
1164	chr4 17334199 17335860 - AT4G36780					0
1165	chr4 17436999 17438580 - AT4G36980					0
1166	chr1 11455614 11459062 + AT1G31910			1533		0
1167	chr1 11435235 11437281 + AT1G31870		#VALUE!			0
1168	chr1 11428710 11431177 + AT1G31850					0
1169	chr3 21058403 21060056 + AT3G56880					0
1170	chr3 21035907 21037588 - AT3G56800					0
1171	chr3 21041698 21043271 - AT3G56820			-37		0
1172	chr3 21052131 21053797 - AT3G56860					0
1173	chr3 21007495 21009076 - AT3G56710					0
1174	chr3 21070244 21071867 - AT3G56910					0
1175	chr3 20998518 21000206 - AT3G56690					0
1176	chr3 21020179 21021942 - AT3G56750					0
1177	chr3 19199392 19201009 - AT3G51760					0
1178	chr3 19203961 19205975 - AT3G51770					0
1179	chr3 19213236 19214830 + AT3G51810					0
1180	chr3 19218609 19220249 + AT3G51830					0
1181	chr3 19230955 19232679 + AT3G51850					0
1182	chr3 19237915 19239470 + AT3G51860					0
1183	chr3 19242438 19243990 + AT3G51870					0
1184	chr3 19228995 19230674 - AT3G51840					0
1185	chr3 19250877 19252485 - AT3G51890					0
1186	chr3 19208165 19209821 - AT3G51780					0
1187	chr3 19213555 19215220 - AT3G51800					0
1188	chr3 19218921 19220568 - AT3G51820					0
1189	chr3 19210650 19212255 - AT3G51790					0
1190	chr3 19255664 19257271 - AT3G51895					0
1191	chr3 19248478 19250606 - AT3G51880					0
1192	chr1 11463537 11465844 + AT1G31930					0
1193	chr1 11463671 11465359 - AT1G31920					0
1194	chr3 21047881 21050027 - AT3G56850	117				0
1195	chr3 21050961 21053089 + AT3G56870					0
1196	chr3 21063704 21065228 - AT3G56890					0
1197	chr3 21064612 21066342 + AT3G56900	-823	0			0
1198	chr3 21013859 21015643 + AT3G56740	6129547		-453		1
1199	chr3 20989768 20991549 + AT3G56680					0
1200	chr1 5666901 5668957 + AT1G16560					0
1201	chr1 5685091 5686775 + AT1G16640					0
1202	chr1 5701241 5702942 + AT1G16680					0
1203	chr1 5704457 5706470 + AT1G16690					0
1204	chr1 5678673 5680291 - AT1G16610					0
1205	chr1 5657903 5659477 + AT1G16540					0
1206	chr1 5672283 5673898 + AT1G16590					0
1207	chr1 5695812 5697858 + AT1G16670					0
1208	chr3 15508109 15509765 + AT3G43590					0
1209	chr3 15523914 15525598 - AT3G43610					0
1210	chr3 15517362 15519017 - AT3G43600	-1289				0
1211	chr3 16364398 16366121 - AT3G44820	-383		11289625		1
1212	chr3 16367378 16368902 + AT3G44830					0
1213	chr3 16373746 16375270 - AT3G44840					0
1214	chr3 16376918 16378442 - AT3G44850	-819				0
1215	chr3 16382083 16383870 + AT3G44880					0
1216	chr3 16387212 16388736 + AT3G44900					0
1217	chr3 16394566 16396090 - AT3G44910				-413	0
1218	chr3 16404659 16406183 - AT3G44930					0
1219	chr3 16384922 16386517 + AT3G44890					0
1220	chr3 16378121 16379701 + AT3G44860					0
1221	chr3 15142183 15143707 + AT3G43150	-543		-543		1
1222	chr3 21002045 21003569 - AT3G56700					0
1223	chr3 21009541 21011366 + AT3G56720	-103				0
1224	chr3 21012675 21014220 + AT3G56730			-889		0
1225	chr3 21023743 21025267 - AT3G56760					0
1226	chr3 21038914 21040458 - AT3G56810					0
1227	chr3 21043827 21045829 - AT3G56830		-167			0
1228	chr3 21042805 21044329 + AT3G56840					0
1229	chr1 19291966 19293599 + AT1G51915					0
1230	chr1 5686431 5688006 + AT1G16650					0
1231	chr1 5673410 5675111 - AT1G16570					0
1232	chr1 14586340 14587864 + AT1G38950					0
1233	chr1 15434661 15436185 - AT1G40390					0
1234	chr1 19256770 19258294 - AT1G51850					0
1235	chr1 19274055 19275579 - AT1G51880					0
1236	chr1 19278515 19280039 - AT1G51890					0
1237	chr1 19288372 19289896 - AT1G51910					0
1238	chr1 19292717 19294241 + AT1G51920					0
1239	chr1 19298928 19300629 - AT1G51940					0
1240	chr1 19282882 19284406 - AT1G51900					0
1241	chr1 19261466 19262990 - AT1G51860		-606			0
1242	chr1 19250137 19252220 - AT1G51840					0
1243	chr1 19245997 19247521 - AT1G51830					0
1244	chr1 19303803 19305682 + AT1G51950					0
1245	chr1 21312796 21314320 - AT1G57550					0
1246	chr1 21341209 21342875 + AT1G57620					0
1247	chr1 21354008 21355579 + AT1G57660					0
1248	chr1 21385666 21387220 - AT1G57750					0
1249	chr1 29073523 29075047 - AT1G77360					0
1250	chr1 29072331 29073928 + AT1G77370					0
1251	chr1 29084124 29085796 - AT1G77390					0
1252	chr1 29093135 29094775 - AT1G77410	-1143				0
1253	chr1 29084299 29085893 + AT1G77400					0
1254	chr1 29085633 29087157 + AT1G77405	-1100				0
1255	chr1 29077239 29078901 - AT1G77380					0
1256	chr1 29064434 29066048 - AT1G77330					0
1257	chr1 29068777 29070509 + AT1G77350		-481		-549	0
1258	chr1 21518889 21520974 + AT1G58120	532				0
1259	chr1 21528591 21530115 + AT1G58150	-913		-913		1
1260	chr1 21532245 21533769 + AT1G58160	-545				0
1261	chr1 21534616 21536200 + AT1G58170				-887	0
1262	chr1 21539698 21541425 - AT1G58180					0
1263	chr1 21539120 21540732 + AT1G58190	-1426		-1450		0
1264	chr1 21513872 21515524 - AT1G58100					0
1265	chr1 21517361 21519339 - AT1G58110		-596		-596	1
1266	chr1 21311202 21313005 - AT1G57540					0
1267	chr1 21315316 21316863 + AT1G57560	-229		-229		1
1268	chr1 21319426 21321729 + AT1G57570		-1393		-1393	1
1269	chr1 21329694 21331274 - AT1G57590		1061048		1061048	2
1270	chr1 21334583 21336238 - AT1G57600					0
1271	chr1 21344127 21345651 + AT1G57630		-1443			0
1272	chr1 21349779 21351303 + AT1G57650					0
1273	chr1 21359859 21361383 - AT1G57670					0
1274	chr1 21363824 21366239 - AT1G57680					0
1275	chr1 21369171 21371063 + AT1G57700					0
1276	chr1 21388491 21390094 + AT1G57760					0
1277	chr1 21393684 21395266 + AT1G57770	-267				0
1278	chr5 5776091 5778180 + AT5G17530	316				0
1279	chr1 29049993 29051683 + AT1G77310					0
1280	chr1 29069815 29071339 - AT1G77340					0
1281	chr5 5642414 5644024 - AT5G17160					0
1282	chr5 5565499 5567096 + AT5G16920					0
1283	chr5 5583836 5585540 - AT5G16990		-533		-533	1
1284	chr5 5575871 5577421 - AT5G16960		-1406		-19	0
1285	chr5 5604710 5606249 - AT5G17030					0
1286	chr5 5548529 5550247 - AT5G16870			-1154		0
1287	chr5 5547402 5549670 + AT5G16880					0
1288	chr5 5609294 5611068 + AT5G17060			125		0
1289	chr5 5571064 5572652 + AT5G16950					0
1290	chr5 5593224 5594916 + AT5G17020					0
1291	chr5 5741394 5742976 - AT5G17420					0
1292	chr5 5745555 5747079 - AT5G17430					0
1293	chr5 5730091 5731887 - AT5G17400					0
1294	chr5 5729098 5730663 + AT5G17410					0
1295	chr5 5753810 5755398 + AT5G17450	-1375				0
1296	chr5 5761393 5762917 - AT5G17470					0
1297	chr5 5761177 5762701 + AT5G17480					0
1298	chr5 5765874 5767588 - AT5G17490	-530				0
1299	chr5 5772330 5773906 - AT5G17510					0
1300	chr5 5775218 5776856 - AT5G17520		-572			0
1301	chr5 5758854 5761306 - AT5G17460					0
1302	chr5 5748250 5749861 + AT5G17440					0
1303	chr5 5783669 5785217 - AT5G17540					0
1304	chr5 5793790 5795314 + AT5G17580					0
1305	chr5 5801104 5802755 - AT5G17600					0
1306	chr5 5817750 5819858 - AT5G17650	-965		-965		1
1307	chr5 5786942 5788486 + AT5G17560		-527			0
1308	chr5 5802424 5804023 + AT5G17610					0
1309	chr5 5808442 5810072 - AT5G17620					0
1310	chr5 5791414 5792960 + AT5G17570					0
1311	chr5 5807822 5809487 + AT5G17630					0
1312	chr5 5812416 5814795 - AT5G17640					0
1313	chr5 5521553 5523769 - AT5G16780		-801		1041199	1
1314	chr5 5526282 5528074 - AT5G16800		162			0
1315	chr5 5529865 5531441 - AT5G16810					0
1316	chr5 5528761 5530458 + AT5G16820		-1434			0
1317	chr5 5508162 5509902 + AT5G16760					0
1318	chr5 5534357 5536054 + AT5G16840	-780		392220		1
1319	chr5 5535139 5536763 - AT5G16830					0
1320	chr5 5481776 5483324 + AT5G16710					0
1321	chr5 5523462 5525474 - AT5G16790					0
1322	chr5 5543431 5545054 - AT5G16850					0
1323	chr5 5509253 5510854 - AT5G16750					0
1324	chr5 5542322 5543846 + AT5G16860					0
1325	chr5 5553742 5555266 + AT5G16900					0
1326	chr5 5560167 5561691 + AT5G16910					0
1327	chr5 5566881 5568590 + AT5G16930		-57		181	0
1328	chr5 5572191 5573901 - AT5G16940					0
1329	chr5 5577988 5579586 - AT5G16970					0
1330	chr5 5580370 5582291 - AT5G16980					0
1331	chr5 5586978 5588574 - AT5G17000		-832			0
1332	chr5 5592319 5593957 - AT5G17010					0
1333	chr5 5606950 5608481 - AT5G17040					0
1334	chr5 5609379 5611003 - AT5G17050				-1437	0
1335	chr5 5616075 5617649 - AT5G17070		-430		-971	0
1336	chr5 5618082 5619606 + AT5G17080		-158			0
1337	chr5 5624687 5626311 - AT5G17100					0
1338	chr5 5635460 5636984 + AT5G17130					0
1339	chr5 5636318 5637842 + AT5G17140					0
1340	chr5 5639579 5641103 - AT5G17150	-198	-802		-802	1
1341	chr5 5492716 5494321 + AT5G16720					0
1342	chr5 5496131 5497902 + AT5G16730				58	0
1343	chr5 5513372 5515221 + AT5G16770	-411		-411		1
1344	chr5 5211569 5213302 + AT5G15980					0
1345	chr5 5244608 5246173 + AT5G16060		642745		-1255	1
1346	chr5 5251037 5252690 - AT5G16070					0
1347	chr5 5208386 5210004 + AT5G15960					0
1348	chr5 5198199 5200341 + AT5G15930					0
1349	chr5 5222631 5224276 + AT5G16000					0
1350	chr5 5243295 5244840 - AT5G16040	-867		-867		1
1351	chr5 5253554 5255129 - AT5G16080					0
1352	chr5 5191599 5193219 + AT5G15910					0
1353	chr5 5236669 5238254 + AT5G16030					0
1354	chr5 5226412 5227994 + AT5G16010			-76		0
1355	chr5 5245389 5247331 - AT5G16050					0
1356	chr5 5204357 5206718 + AT5G15950					0
1357	chr5 5259706 5261230 - AT5G16100					0
1358	chr5 5271504 5273432 - AT5G16140					0
1359	chr5 5278372 5279896 + AT5G16180					0
1360	chr5 5286280 5287804 - AT5G16190					0
1361	chr5 5290137 5291713 - AT5G16200	-1190		-1190		1
1362	chr5 5297766 5299485 - AT5G16210					0
1363	chr5 5300566 5302121 - AT5G16220					0
1364	chr5 5301836 5303406 + AT5G16230		-55			0
1365	chr5 5309695 5311375 + AT5G16260		-11			0
1366	chr5 5314787 5316795 + AT5G16270					0
1367	chr5 5331332 5333196 - AT5G16280	-1121		-1121		1
1368	chr5 5305295 5306993 + AT5G16240					0
1369	chr5 5266909 5268996 + AT5G16130					0
1370	chr5 5276563 5278117 - AT5G16160		-1469			0
1371	chr5 5310802 5312462 - AT5G16250	-243				0
1372	chr5 5262655 5264351 - AT5G16110					0
1373	chr5 5264427 5266060 + AT5G16120					0
1374	chr5 5271045 5272916 + AT5G16150					0
1375	chr5 5483841 5485365 + AT5G16715					0
1376	chr5 5006750 5008393 - AT5G15410					0
1377	chr5 5029301 5031705 - AT5G15490					0
1378	chr5 5083192 5084854 + AT5G15630					0
1379	chr5 5110780 5112540 - AT5G15680		-204			0
1380	chr5 5121596 5123351 - AT5G15700		-573			0
1381	chr5 5120980 5122803 + AT5G15710	-77				0
1382	chr5 5136943 5139137 - AT5G15740	65		65		1
1383	chr5 5141541 5143112 + AT5G15760					0
1384	chr5 5144529 5146053 - AT5G15770					0
1385	chr5 5146284 5147914 - AT5G15780					0
1386	chr5 5147232 5149812 + AT5G15790	202	-634			0
1387	chr5 5156286 5157810 + AT5G15810			-886		0
1388	chr5 5167031 5168603 + AT5G15830					0
1389	chr5 5177460 5179408 - AT5G15850					0
1390	chr5 5181250 5182894 - AT5G15860					0
1391	chr5 5172684 5174269 - AT5G15840					0
1392	chr5 5126142 5127692 - AT5G15720	12639925			-683	0
1393	chr5 5139591 5141461 + AT5G15750					0
1394	chr5 5085859 5087602 + AT5G15640					0
1395	chr5 5128991 5131296 + AT5G15730					0
1396	chr5 5125892 5127497 + AT5G15725		537854	-538		0
1397	chr5 5153754 5155665 - AT5G15800					0
1398	chr5 5184865 5186389 - AT5G15870	-1393				0
1399	chr5 5184266 5185800 + AT5G15880					0
1400	chr5 5189335 5190859 - AT5G15890		-3			0
1401	chr5 5192057 5193581 - AT5G15900					0
1402	chr5 5194171 5196222 + AT5G15920					0
1403	chr5 5201289 5202813 + AT5G15940					0
1404	chr5 5038123 5039683 - AT5G15520	-227				0
1405	chr5 5020092 5022214 - AT5G15460					0
1406	chr5 5076688 5078417 + AT5G15600					0
1407	chr5 5002894 5004651 - AT5G15400	-631				0
1408	chr5 4865556 4867542 - AT5G15020					0
1409	chr5 4875793 4877460 - AT5G15060	-195				0
1410	chr5 4893924 4895448 - AT5G15100		-1064		-967	0
1411	chr5 4894238 4895978 + AT5G15110	-747		-844		0
1412	chr5 4891376 4893005 - AT5G15090					0
1413	chr5 4845766 4847380 + AT5G14970					0
1414	chr5 4822202 4823827 + AT5G14910					0
1415	chr5 4873441 4875109 - AT5G15050	-1462				0
1416	chr5 4824967 4826610 + AT5G14920					0
1417	chr5 4875003 4876910 + AT5G15070		#VALUE!			0
1418	chr5 5008951 5010475 - AT5G15420					0
1419	chr5 5010549 5013170 + AT5G15440					0
1420	chr5 5018242 5019858 - AT5G15450					0
1421	chr5 5024155 5026253 - AT5G15470				-42	0
1422	chr5 5027147 5028671 - AT5G15480	-1209		-1209		1
1423	chr5 5032608 5034132 + AT5G15510			-1491		0
1424	chr5 5057398 5058922 - AT5G15540	-1373				0
1425	chr5 5061990 5063598 - AT5G15550					0
1426	chr5 5062539 5064063 + AT5G15560					0
1427	chr5 5064863 5066863 + AT5G15570		-1192			0
1428	chr5 5071917 5074003 - AT5G15580	10840394		394		1
1429	chr5 5078001 5079591 + AT5G15610					0
1430	chr5 5037239 5038967 + AT5G15530	-1309	-350	-1309		1
1431	chr5 4834299 4835906 - AT5G14940					0
1432	chr5 4841779 4843453 - AT5G14950		-683		-683	1
1433	chr5 4842436 4843978 + AT5G14960	1909954		1909954		2
1434	chr5 4848088 4849612 + AT5G14980		1288184		-816	1
1435	chr5 4849252 4850776 + AT5G14990		-1387		-326	0
1436	chr5 4853363 4854887 + AT5G15000					0
1437	chr5 4855659 4857253 + AT5G15010					0
1438	chr1 11336046 11337570 + AT1G31670					0
1439	chr1 11333427 11335051 - AT1G31660			-1265		0
1440	chr1 11329754 11332249 - AT1G31650			13040608		0
1441	chr1 11324163 11325687 - AT1G31640			-1197		0
1442	chr1 11319534 11321058 - AT1G31630					0
1443	chr1 11315429 11316953 + AT1G31620					0
1444	chr1 11377631 11379305 - AT1G31770					0
1445	chr1 11373401 11374994 - AT1G31760			-20		0
1446	chr1 11372018 11373588 - AT1G31750			-1426		0
1447	chr5 4752629 4755103 - AT5G14720			115		0
1448	chr5 4754706 4756294 + AT5G14730					0
1449	chr5 4764725 4766249 - AT5G14750					0
1450	chr5 4775684 4777208 - AT5G14770					0
1451	chr5 4804375 4805899 + AT5G14860					0
1452	chr5 4810884 4812408 - AT5G14870	-1291				0
1453	chr5 4812732 4814256 + AT5G14880					0
1454	chr5 4816437 4818068 + AT5G14890	-43		-43	-69	1
1455	chr5 4781434 4784070 + AT5G14790					0
1456	chr5 4787605 4789350 - AT5G14800				25	0
1457	chr5 4775431 4777055 + AT5G14780					0
1458	chr5 4756460 4758269 + AT5G14740					0
1459	chr5 4766956 4769145 + AT5G14760					0
1460	chr5 4804964 4806501 - AT5G14850					0
1461	chr5 4823568 4825092 - AT5G14900					0
1462	chr5 4827129 4828766 + AT5G14930					0
1463	chr1 11348328 11349867 + AT1G31710		-1316		-1316	1
1464	chr1 11342468 11343992 + AT1G31690					0
1465	chr5 13591169 13592782 - AT5G35370		-1091			0
1466	chr5 13596280 13597804 - AT5G35380				-160	0
1467	chr5 13595361 13596930 + AT5G35390	-633		-418		0
1468	chr5 13602227 13603777 - AT5G35400					0
1469	chr5 13525257 13527298 - AT5G35330	-657		-657		1
1470	chr5 13520267 13521905 + AT5G35320			75		0
1471	chr5 13582646 13584312 + AT5G35360					0
1472	chr5 13632942 13634945 + AT5G35410					0
1473	chr5 14288166 14289844 - AT5G36260					0
1474	chr5 14299449 14300973 - AT5G36280			-555		0
1475	chr5 14301227 14302989 + AT5G36290					0
1476	chr5 14256002 14257544 - AT5G36220					0
1477	chr5 14271872 14273531 + AT5G36230					0
1478	chr5 14280591 14282602 + AT5G36250	-368				0
1479	chr1 18096583 18098198 + AT1G48920		-536			0
1480	chr1 18090169 18091693 + AT1G48910					0
1481	chr1 18079521 18081045 + AT1G48880					0
1482	chr1 18074444 18075968 - AT1G48870		-320	922418		0
1483	chr1 18071318 18072977 - AT1G48860					0
1484	chr1 18087730 18089390 - AT1G48900					0
1485	chr1 18812037 18813801 - AT1G50750					0
1486	chr1 18793698 18795287 + AT1G50730					0
1487	chr1 18806160 18807873 + AT1G50740					0
1488	chr1 10386161 10387685 + AT1G29710					0
1489	chr1 10399758 10401384 - AT1G29720					0
1490	chr1 11358130 11359919 + AT1G31730		-856			0
1491	chr1 11354590 11356181 + AT1G31720					0
1492	chr5 13111204 13113142 - AT5G34850					0
1493	chr5 13184009 13185533 + AT5G34870					0
1494	chr5 13199963 13201558 + AT5G34885					0
1495	chr5 13361364 13362900 - AT5G35100	-279	-1295	-279	14939805	1
1496	chr5 13356712 13358328 - AT5G35080					0
1497	chr5 13356902 13358548 + AT5G35090					0
1498	chr5 13413239 13414957 + AT5G35160					0
1499	chr5 13417654 13419290 + AT5G35170					0
1500	chr5 13432669 13434193 + AT5G35190					0
1501	chr5 13465568 13467562 - AT5G35200					0
1502	chr5 13482225 13484102 - AT5G35210					0
1503	chr5 13491660 13493184 - AT5G35230					0
1504	chr5 13422906 13424550 + AT5G35180	-1483	-1479			0
1505	chr5 13518293 13519817 - AT5G35290					0
1506	chr5 13516805 13518329 + AT5G35300					0
1507	chr5 12980133 12981657 + AT5G34830					0
1508	chr5 12547768 12549292 + AT5G33280					0
1509	chr5 12556744 12558451 + AT5G33290					0
1510	chr5 12565662 12567268 - AT5G33300	41		41		1
1511	chr5 12592955 12594486 + AT5G33340					0
1512	chr5 12604657 12606275 - AT5G33370	-126		-126	-17	1
1513	chr5 11133503 11135027 - AT5G29070					0
1514	chr5 11153932 11155456 - AT5G29210				-1452	0
1515	chr5 10015524 10017370 + AT5G27990					0
1516	chr5 10032272 10033952 - AT5G28030	-22		-22		1
1517	chr5 10028153 10030042 - AT5G28020	97		97		1
1518	chr5 10045742 10047486 - AT5G28050					0
1519	chr5 10091666 10093897 - AT5G28080	-210		-210		1
1520	chr5 10099530 10101054 + AT5G28090					0
1521	chr5 10133922 10135838 + AT5G28150			59		0
1522	chr5 10136414 10137938 + AT5G28160	-415		-415		1
1523	chr5 10170683 10172207 - AT5G28190					0
1524	chr5 10187074 10188598 + AT5G28210	-112	-624	-112		1
1525	chr5 10193041 10194630 - AT5G28220					0
1526	chr5 10932099 10934510 - AT5G28910		-527			0
1527	chr5 10943365 10944889 - AT5G28920					0
1528	chr5 10990993 10992517 + AT5G28950					0
1529	chr5 11024087 11026471 - AT5G29000					0
1530	chr5 11110180 11111704 + AT5G29050					0
1531	chr5 10023301 10024825 + AT5G28010					0
1532	chr5 10038924 10040512 - AT5G28040					0
1533	chr5 10081658 10083182 + AT5G28070					0
1534	chr5 10070779 10072410 - AT5G28060					0
1535	chr5 9774511 9776113 + AT5G27630					0
1536	chr5 9783895 9785523 + AT5G27650					0
1537	chr5 9792222 9793810 - AT5G27660					0
1538	chr5 9798624 9800472 - AT5G27680		-1410			0
1539	chr5 9793352 9794967 - AT5G27670					0
1540	chr5 9730090 9731770 + AT5G27560					0
1541	chr5 9811476 9813081 + AT5G27710					0
1542	chr5 9822167 9823843 + AT5G27740					0
1543	chr5 9840900 9842424 + AT5G27800	-1359		-1359		1
1544	chr5 9854315 9855839 + AT5G27810					0
1545	chr5 9814044 9815916 + AT5G27720					0
1546	chr5 9864815 9866549 - AT5G27840					0
1547	chr5 9826725 9828442 + AT5G27750					0
1548	chr5 9828831 9830408 + AT5G27760	-1361				0
1549	chr5 9834373 9836178 + AT5G27770					0
1550	chr5 9858342 9860596 + AT5G27820					0
1551	chr5 9808035 9810017 - AT5G27700					0
1552	chr5 9818737 9820323 + AT5G27730					0
1553	chr5 9859777 9861356 + AT5G27830					0
1554	chr5 9876429 9877975 - AT5G27860					0
1555	chr5 9881793 9883317 - AT5G27870					0
1556	chr5 9902128 9903652 + AT5G27890					0
1557	chr5 9941286 9942810 - AT5G27910					0
1558	chr5 9944494 9946289 - AT5G27920					0
1559	chr5 9960206 9961850 - AT5G27930	-459	-640			0
1560	chr5 9972899 9974479 + AT5G27940					0
1561	chr5 9871640 9873181 + AT5G27850					0
1562	chr5 9982539 9984786 + AT5G27950					0
1563	chr5 10003208 10004732 + AT5G27970					0
1564	chr5 10016663 10018237 - AT5G27980					0
1565	chr5 9769812 9771774 + AT5G27620					0
1566	chr5 9551926 9554263 + AT5G27150					0
1567	chr5 9623937 9625461 + AT5G27310					0
1568	chr5 9634870 9636491 - AT5G27330					0
1569	chr5 9634373 9635897 + AT5G27340			-1206		0
1570	chr5 9676105 9677700 - AT5G27390					0
1571	chr5 9674822 9676374 + AT5G27400		-844			0
1572	chr5 9690284 9691829 - AT5G27440			-29		0
1573	chr5 9694802 9696351 - AT5G27460					0
1574	chr5 9704640 9706230 - AT5G27490					0
1575	chr5 9711661 9713185 + AT5G27510			-1108		0
1576	chr5 9715991 9717515 + AT5G27530					0
1577	chr5 9720913 9722828 + AT5G27540	-998		5140326		1
1578	chr5 9731310 9732852 - AT5G27550					0
1579	chr5 9682560 9684131 + AT5G27420					0
1580	chr5 9689095 9691063 + AT5G27450				-258	0
1581	chr5 9716231 9717865 - AT5G27520					0
1582	chr5 9693496 9695099 + AT5G27470					0
1583	chr5 9647155 9648970 + AT5G27350					0
1584	chr5 9627575 9629266 + AT5G27320	-1044				0
1585	chr5 9655514 9657131 + AT5G27360	36				0
1586	chr5 9685866 9687482 + AT5G27430					0
1587	chr5 9670899 9672473 - AT5G27380					0
1588	chr5 9677154 9678833 + AT5G27410					0
1589	chr5 9736118 9737642 - AT5G27570					0
1590	chr5 9735139 9736663 + AT5G27580					0
1591	chr5 9741064 9742628 + AT5G27600					0
1592	chr5 9762623 9764864 + AT5G27610					0
1593	chr5 9615974 9617560 + AT5G27280					0
1594	chr5 9620460 9622044 - AT5G27290					0
1595	chr5 9574062 9575646 - AT5G27210					0
1596	chr5 9507556 9509080 - AT5G27010					0
1597	chr5 9506586 9508199 + AT5G27020		-647			0
1598	chr5 9409722 9411628 - AT5G26770					0
1599	chr5 9421580 9423163 + AT5G26790	-1125		365875		1
1600	chr5 9477954 9479604 + AT5G26930			-302		0
1601	chr5 9479228 9481441 + AT5G26940			636		0
1602	chr5 9416683 9418311 + AT5G26780					0
1603	chr5 9435785 9437363 + AT5G26830	-394				0
1604	chr5 9496540 9498111 + AT5G27000					0
1605	chr5 9490591 9492318 - AT5G26980		-625			0
1606	chr5 9518764 9520288 + AT5G27050					0
1607	chr5 9531068 9532592 - AT5G27080	-104		-104		1
1608	chr5 9538298 9539844 - AT5G27100					0
1609	chr5 9540634 9542158 - AT5G27110					0
1610	chr5 9547030 9548554 + AT5G27140			-946		0
1611	chr5 9564495 9566019 + AT5G27170		-838		-838	1
1612	chr5 9569673 9571197 + AT5G27200					0
1613	chr5 9577245 9578769 + AT5G27220					0
1614	chr5 9582580 9584267 + AT5G27230					0
1615	chr5 9596040 9597564 + AT5G27240					0
1616	chr5 9604138 9605662 + AT5G27270					0
1617	chr5 9462240 9463764 + AT5G26900				-379	0
1618	chr5 9469510 9471914 - AT5G26910					0
1619	chr5 9474235 9475872 + AT5G26920					0
1620	chr5 9486136 9487660 - AT5G26960	-1210		-1210		1
1621	chr5 9487373 9488897 - AT5G26970					0
1622	chr5 9489560 9491378 + AT5G26990					0
1623	chr5 9198951 9200504 + AT5G26260					0
1624	chr5 9233173 9234751 + AT5G26310	-454				0
1625	chr5 9242622 9244224 - AT5G26330					0
1626	chr5 9260068 9261592 + AT5G26570					0
1627	chr5 9258878 9260502 - AT5G26360					0
1628	chr5 9246981 9248577 - AT5G26340					0
1629	chr5 9294062 9295688 + AT5G26731					0
1630	chr5 9405691 9408812 - AT5G26760		1141968			0
1631	chr5 9432107 9433870 + AT5G26820			-570		0
1632	chr5 9442592 9444116 - AT5G26840			-1396		0
1633	chr5 9443928 9445962 + AT5G26850				-1437	0
1634	chr5 9449536 9451195 + AT5G26860					0
1635	chr5 9459177 9460741 - AT5G26880					0
1636	chr5 9458953 9460477 + AT5G26890					0
1637	chr5 9155630 9157280 + AT5G26200					0
1638	chr5 9207199 9208736 + AT5G26280					0
1639	chr5 9160208 9161894 - AT5G26210	98		16100132		1
1640	chr5 9045600 9048039 - AT5G25920					0
1641	chr5 9049282 9050892 + AT5G25930					0
1642	chr5 9059847 9061474 - AT5G25950					0
1643	chr5 9011417 9013009 - AT5G25840					0
1644	chr5 9031903 9033492 + AT5G25890	-762		-762		1
1645	chr5 8966143 8967995 + AT5G25760	-346				0
1646	chr5 9055138 9056762 - AT5G25940					0
1647	chr5 9034506 9036085 + AT5G25900					0
1648	chr5 8976745 8978380 - AT5G25780					0
1649	chr5 9064998 9066522 - AT5G25960					0
1650	chr5 9077366 9078890 - AT5G25990					0
1651	chr5 9087359 9088883 - AT5G26010	-1325				0
1652	chr5 9094948 9096687 + AT5G26030					0
1653	chr5 9104829 9106353 + AT5G26070	-1233				0
1654	chr5 9106485 9108009 + AT5G26080					0
1655	chr5 9117804 9119328 - AT5G26100					0
1656	chr5 9125386 9127478 - AT5G26120	533		18950533		1
1657	chr5 9128597 9130121 - AT5G26130					0
1658	chr5 9129284 9130808 + AT5G26140					0
1659	chr5 9140086 9141610 - AT5G26150	-123				0
1660	chr5 9105464 9107035 - AT5G26060		-823			0
1661	chr5 9119339 9121337 - AT5G26110					0
1662	chr5 9071215 9072742 + AT5G25980					0
1663	chr5 9101585 9103147 - AT5G26040	-456			-1131	0
1664	chr5 9147715 9149265 + AT5G26180					0
1665	chr5 9155285 9156809 - AT5G26190	-286		-286		1
1666	chr5 9164600 9166196 - AT5G26220	-275				0
1667	chr5 9174529 9176053 - AT5G26230	-540		-540		1
1668	chr5 9188012 9189634 + AT5G26240	-262				0
1669	chr5 9195246 9196770 + AT5G26250			-107		0
1670	chr5 9204996 9206520 + AT5G26270					0
1671	chr5 8867221 8869148 - AT5G25470		-894			0
1672	chr5 8830158 8831704 + AT5G25410					0
1673	chr5 8874974 8876651 + AT5G25490					0
1674	chr5 8879351 8881130 + AT5G25500					0
1675	chr5 8883576 8885562 + AT5G25520					0
1676	chr5 8890941 8892465 - AT5G25530	-694				0
1677	chr5 8892349 8894501 - AT5G25540					0
1678	chr5 8892667 8894191 + AT5G25550					0
1679	chr5 8896359 8899498 + AT5G25560					0
1680	chr5 8901993 8903562 + AT5G25580					0
1681	chr5 8909834 8911431 - AT5G25590				-111	0
1682	chr5 8938211 8940177 - AT5G25620					0
1683	chr5 8945859 8947438 + AT5G25630					0
1684	chr5 8950318 8951842 - AT5G25640					0
1685	chr5 8949372 8950896 + AT5G25750					0
1686	chr5 8872186 8873773 - AT5G25480					0
1687	chr5 8900229 8901844 + AT5G25570					0
1688	chr5 8869479 8871163 - AT5G25475					0
1689	chr5 8884312 8886345 - AT5G25510		-882			0
1690	chr5 8916671 8918311 - AT5G25610					0
1691	chr5 8971376 8973636 - AT5G25770					0
1692	chr5 8982711 8984384 - AT5G25800					0
1693	chr5 8987619 8989298 - AT5G25810	7				0
1694	chr5 8999561 9001840 - AT5G25820	-473		-473		1
1695	chr5 9005489 9007013 - AT5G25830					0
1696	chr5 9018411 9019935 - AT5G25860					0
1697	chr5 9023037 9024561 + AT5G25880			-140	-730	0
1698	chr5 9037348 9038872 + AT5G25910	-1108				0
1699	chr5 8772277 8773894 + AT5G25280				-339	0
1700	chr5 8791506 8793250 + AT5G25340		63			0
1701	chr5 8861851 8863442 + AT5G25460					0
1702	chr5 8647742 8649328 - AT5G25090	-195				0
1703	chr5 8642160 8643794 + AT5G25080					0
1704	chr5 8659193 8660833 - AT5G25110					0
1705	chr5 8651002 8652648 - AT5G25100					0
1706	chr5 8639971 8641728 - AT5G25060					0
1707	chr5 8696208 8698619 - AT5G25180					0
1708	chr5 8747161 8748708 - AT5G25240					0
1709	chr5 8751172 8752763 + AT5G25260					0
1710	chr5 8761989 8764268 - AT5G25270					0
1711	chr5 8722446 8724068 + AT5G25210			72		0
1712	chr5 8734562 8736220 + AT5G25220					0
1713	chr5 8691625 8693269 + AT5G25170					0
1714	chr5 8707642 8709259 - AT5G25190		-288			0
1715	chr5 8685945 8687536 + AT5G25160					0
1716	chr5 8777080 8778604 + AT5G25290			-294		0
1717	chr5 8796869 8798531 - AT5G25350					0
1718	chr5 8802320 8804159 - AT5G25360					0
1719	chr5 8807534 8809058 - AT5G25370			-234		0
1720	chr5 8813718 8815242 + AT5G25380		-376			0
1721	chr5 8818990 8820649 + AT5G25390					0
1722	chr5 8821771 8823295 + AT5G25400					0
1723	chr5 8832694 8834259 + AT5G25415					0
1724	chr5 8849739 8851263 + AT5G25430					0
1725	chr5 8856709 8858269 - AT5G25440				-874	0
1726	chr5 8855485 8857048 + AT5G25450					0
1727	chr5 8620442 8622197 + AT5G25040					0
1728	chr5 8643458 8645002 - AT5G25070					0
1729	chr5 8660587 8662863 + AT5G25120	571				0
1730	chr5 8666787 8668533 + AT5G25130				-1305	0
1731	chr5 8670912 8673001 + AT5G25140					0
1732	chr5 8675579 8677129 + AT5G25150		20		20	1
1733	chr5 1398107 1399697 + AT5G04820					0
1734	chr5 1409793 1411403 - AT5G04850	-545				0
1735	chr5 1403658 1405356 - AT5G04830					0
1736	chr5 1419864 1421849 - AT5G04870					0
1737	chr5 1425661 1427229 + AT5G04890					0
1738	chr5 8446585 8448892 + AT5G24670					0
1739	chr5 8458500 8460262 - AT5G24690					0
1740	chr5 8467907 8469684 - AT5G24710					0
1741	chr5 8513688 8515271 + AT5G24800					0
1742	chr5 8521894 8523418 + AT5G24820					0
1743	chr5 8529466 8531238 + AT5G24830					0
1744	chr5 8534639 8536554 - AT5G24840					0
1745	chr5 8538003 8539618 - AT5G24850					0
1746	chr5 8540266 8541834 + AT5G24860					0
1747	chr5 8546910 8549300 - AT5G24870					0
1748	chr5 8551231 8552755 + AT5G24880				-362	0
1749	chr5 8566758 8568323 - AT5G24900	-978	-868	-978	-868	2
1750	chr5 8593588 8595112 - AT5G24940					0
1751	chr5 8597748 8599272 - AT5G24950	-168	-355		-355	1
1752	chr5 8608650 8610353 - AT5G24970					0
1753	chr5 8607569 8609158 + AT5G24980					0
1754	chr5 8559159 8560917 - AT5G24890					0
1755	chr5 8522603 8524278 - AT5G24810					0
1756	chr5 8587722 8589337 + AT5G24930					0
1757	chr5 8570247 8571869 - AT5G24910					0
1758	chr5 8617055 8618579 + AT5G25020					0
1759	chr5 26939670 26941272 + AT5G67530		-488		-488	1
1760	chr5 1403782 1406017 + AT5G04840					0
1761	chr5 1414446 1416188 - AT5G04860					0
1762	chr5 26816542 26818077 - AT5G67200					0
1763	chr5 26856911 26858452 - AT5G67310				-285	0
1764	chr5 26849742 26851357 - AT5G67290					0
1765	chr5 26845113 26846701 - AT5G67280					0
1766	chr5 26852510 26854121 + AT5G67300			-315		0
1767	chr5 26863044 26865008 + AT5G67340					0
1768	chr5 26869416 26870997 - AT5G67350	-1248		-975		0
1769	chr5 26874452 26876090 - AT5G67360					0
1770	chr5 26893344 26894908 + AT5G67400					0
1771	chr5 26908803 26910441 + AT5G67430					0
1772	chr5 26919866 26921460 - AT5G67450					0
1773	chr5 26923261 26924785 - AT5G67460					0
1774	chr5 26925201 26926847 + AT5G67470					0
1775	chr5 26905402 26907537 - AT5G67420					0
1776	chr5 26888499 26890749 - AT5G67390	-386	581	-386		1
1777	chr5 26879452 26881053 - AT5G67370					0
1778	chr5 26914893 26917805 - AT5G67440					0
1779	chr5 26883370 26884941 - AT5G67380			-670		0
1780	chr5 26860215 26861834 + AT5G67330					0
1781	chr5 26855642 26857280 + AT5G67320			74		0
1782	chr5 26949099 26950672 - AT5G67550		-1374		-1374	1
1783	chr5 26950840 26952364 + AT5G67570					0
1784	chr5 26937647 26939354 + AT5G67520					0
1785	chr5 26934681 26936463 - AT5G67490					0
1786	chr5 26933648 26935235 + AT5G67500					0
1787	chr5 26948797 26950591 + AT5G67560	228		228		1
1788	chr5 26960213 26961834 - AT5G67600					0
1789	chr5 26938397 26939962 - AT5G67510					0
1790	chr5 26956489 26958085 + AT5G67590		-1447			0
1791	chr5 26957060 26959254 - AT5G67580					0
1792	chr5 26932483 26934604 - AT5G67480					0
1793	chr5 26969293 26970905 - AT5G67630					0
1794	chr5 26739480 26741004 - AT5G66960					0
1795	chr5 26741112 26742636 - AT5G66970					0
1796	chr5 26740051 26741575 + AT5G66980					0
1797	chr5 26747218 26748792 - AT5G67000					0
1798	chr5 26749603 26751127 - AT5G67010					0
1799	chr5 26748338 26749974 + AT5G67020					0
1800	chr5 26758462 26759986 - AT5G67040		-38			0
1801	chr5 26761152 26762708 - AT5G67050		-574			0
1802	chr5 26764616 26766288 + AT5G67060					0
1803	chr5 26741767 26743424 + AT5G66985	-557				0
1804	chr5 26757077 26758747 - AT5G67030		-1277			0
1805	chr5 26771214 26772738 + AT5G67080					0
1806	chr5 26776308 26777902 - AT5G67090					0
1807	chr5 26775482 26777006 + AT5G67100					0
1808	chr5 26809676 26811200 - AT5G67190					0
1809	chr5 26817437 26819031 + AT5G67210					0
1810	chr5 26820966 26822518 + AT5G67230		-38			0
1811	chr5 26828085 26829681 - AT5G67240	-1285		-1285		1
1812	chr5 26833247 26834844 - AT5G67250					0
1813	chr5 26834636 26836325 + AT5G67260	-152		-152		1
1814	chr5 26786325 26787894 - AT5G67110					0
1815	chr5 26789834 26791611 + AT5G67130					0
1816	chr5 26766508 26768132 + AT5G67070					0
1817	chr5 26798991 26800552 - AT5G67160					0
1818	chr5 26841971 26843592 - AT5G67270		52			0
1819	chr5 26797213 26798823 - AT5G67150					0
1820	chr5 26803921 26805760 - AT5G67180			-1090		0
1821	chr5 26821913 26823475 - AT5G67220	-474				0
1822	chr5 26709043 26710709 + AT5G66880	-854	-204		-204	1
1823	chr5 26699146 26700835 - AT5G66850				-450	0
1824	chr5 26724344 26726009 + AT5G66930		-1448			0
1825	chr5 26559297 26560938 - AT5G66540					0
1826	chr5 26604244 26605887 - AT5G66650					0
1827	chr5 26562676 26564380 + AT5G66560					0
1828	chr5 26531019 26532608 - AT5G66440					0
1829	chr5 26610491 26612015 - AT5G66660					0
1830	chr5 26612687 26614402 - AT5G66670					0
1831	chr5 26632808 26634418 + AT5G66700	66				0
1832	chr5 26635097 26636621 + AT5G66710					0
1833	chr5 26643870 26645913 - AT5G66730					0
1834	chr5 26645602 26647126 + AT5G66740					0
1835	chr5 26647439 26649062 + AT5G66750					0
1836	chr5 26659088 26660735 + AT5G66770	-131				0
1837	chr5 26620568 26622178 - AT5G66680					0
1838	chr5 26623568 26625167 + AT5G66690			-194		0
1839	chr5 26652146 26653788 + AT5G66760					0
1840	chr5 26662061 26663639 + AT5G66780					0
1841	chr5 26671414 26672938 + AT5G66810					0
1842	chr5 26687544 26689109 + AT5G66820					0
1843	chr5 26714370 26715894 - AT5G66890	-1045		-1045		1
1844	chr5 26717744 26719299 - AT5G66900	-1047				0
1845	chr5 26728653 26730177 - AT5G66940	-1243				0
1846	chr5 26731377 26733345 + AT5G66950					0
1847	chr5 26669911 26671445 + AT5G66800					0
1848	chr5 26721311 26722975 + AT5G66920					0
1849	chr5 26675853 26677483 + AT5G66815					0
1850	chr5 26598117 26599830 + AT5G66640					0
1851	chr5 26547739 26549279 - AT5G66490					0
1852	chr5 26567141 26568756 + AT5G66570		-109			0
1853	chr5 26572669 26574267 + AT5G66590					0
1854	chr5 26518258 26519921 + AT5G66410					0
1855	chr5 26551483 26553141 - AT5G66510				-308	0
1856	chr5 26524524 26526540 - AT5G66420					0
1857	chr5 26397199 26399011 - AT5G66000					0
1858	chr5 26419221 26420775 - AT5G66055					0
1859	chr5 26438664 26440275 - AT5G66140					0
1860	chr5 26432552 26434248 + AT5G66130					0
1861	chr5 26409875 26411766 - AT5G66030					0
1862	chr5 26479428 26480952 - AT5G66290				-1282	0
1863	chr5 26481234 26482845 - AT5G66300					0
1864	chr5 26490291 26492893 - AT5G66310			987		0
1865	chr5 26497296 26499366 - AT5G66320				-1130	0
1866	chr5 26501774 26503466 - AT5G66330					0
1867	chr5 26500990 26502514 + AT5G66340					0
1868	chr5 26508717 26510341 + AT5G66360					0
1869	chr5 26512811 26514335 - AT5G66370	-306				0
1870	chr5 26517316 26518902 - AT5G66390					0
1871	chr5 26515520 26517206 - AT5G66380			-881		0
1872	chr5 26506130 26508080 - AT5G66350					0
1873	chr5 26474654 26476446 + AT5G66280					0
1874	chr5 26519140 26520753 - AT5G66400					0
1875	chr5 26526786 26528310 - AT5G66430					0
1876	chr5 26540824 26542547 - AT5G66460				-1007	0
1877	chr5 26544289 26545870 - AT5G66470					0
1878	chr5 26549661 26551188 - AT5G66500		-924		-924	1
1879	chr5 26550367 26551891 + AT5G66520	-1276		-1276		1
1880	chr5 26555562 26557202 - AT5G66530					0
1881	chr5 26561149 26562727 - AT5G66550					0
1882	chr5 26583268 26585235 + AT5G66610	452993				0
1883	chr5 26587073 26588597 + AT5G66620					0
1884	chr5 26591136 26592732 + AT5G66630					0
1885	chr5 26464692 26466280 + AT5G66240					0
1886	chr5 26409008 26410569 + AT5G66040					0
1887	chr5 26443574 26445210 + AT5G66160			-1185		0
1888	chr5 26349996 26351605 + AT5G65870	40				0
1889	chr5 26343222 26344832 - AT5G65830					0
1890	chr5 26351483 26353107 + AT5G65880	63866				0
1891	chr5 26378611 26380302 + AT5G65950					0
1892	chr5 26383836 26385425 + AT5G65960					0
1893	chr5 26363328 26364971 - AT5G65910	12789815				0
1894	chr5 26376381 26378031 - AT5G65930					0
1895	chr5 26390394 26391963 - AT5G65970		-555		-555	1
1896	chr5 26379148 26380746 - AT5G65940					0
1897	chr5 26353397 26355713 + AT5G65890					0
1898	chr5 26356694 26358340 + AT5G65900					0
1899	chr5 26393370 26394967 + AT5G65990					0
1900	chr5 26398016 26399624 + AT5G66010					0
1901	chr5 26404678 26406202 - AT5G66020					0
1902	chr5 26414415 26416047 - AT5G66050					0
1903	chr5 26417969 26419493 + AT5G66060					0
1904	chr5 26420343 26421935 + AT5G66070					0
1905	chr5 26425018 26426917 - AT5G66080	45				0
1906	chr5 26425977 26427651 + AT5G66100					0
1907	chr5 26428690 26430257 + AT5G66110					0
1908	chr5 26444421 26445945 - AT5G66150					0
1909	chr5 26447426 26448964 + AT5G66180					0
1910	chr5 26452999 26454710 - AT5G66190					0
1911	chr5 26455590 26457333 - AT5G66200					0
1912	chr5 26459665 26461434 + AT5G66220	-673				0
1913	chr5 26461073 26462716 + AT5G66230					0
1914	chr5 26469757 26471281 + AT5G66260					0
1915	chr5 26446136 26447840 + AT5G66170					0
1916	chr5 26459421 26461135 - AT5G66210		-878			0
1917	chr5 26433066 26434609 - AT5G66120					0
1918	chr5 26424224 26425843 + AT5G66090		1138260		-740	1
1919	chr5 26467023 26469062 + AT5G66250					0
1920	chr5 26203746 26205289 - AT5G65560					0
1921	chr5 26202456 26203980 + AT5G65570					0
1922	chr5 26206142 26207666 + AT5G65580					0
1923	chr5 26213021 26214647 - AT5G65590	-654		-654		1
1924	chr5 26218140 26219664 - AT5G65600					0
1925	chr5 26217746 26219270 + AT5G65610					0
1926	chr5 26228244 26229960 - AT5G65630					0
1927	chr5 26252146 26254475 + AT5G65670					0
1928	chr5 26246232 26247890 - AT5G65660					0
1929	chr5 26237990 26239600 + AT5G65650					0
1930	chr5 26235543 26237149 + AT5G65640					0
1931	chr5 26220420 26221963 + AT5G65620				-1021	0
1932	chr5 26280245 26281838 + AT5G65700					0
1933	chr5 26290860 26292384 + AT5G65710					0
1934	chr5 26302181 26304224 + AT5G65750		435622		435622	2
1935	chr5 26306741 26308301 + AT5G65760					0
1936	chr5 26310075 26311599 + AT5G65770		-76		-76	1
1937	chr5 26313878 26316430 + AT5G65780		-28			0
1938	chr5 26332685 26334323 - AT5G65800	-962				0
1939	chr5 26341776 26343300 - AT5G65820					0
1940	chr5 26339131 26341257 - AT5G65810					0
1941	chr5 26297520 26299092 + AT5G65730		-539			0
1942	chr5 26275851 26277430 - AT5G65685					0
1943	chr5 26294741 26296361 + AT5G65720					0
1944	chr5 26321436 26323047 + AT5G65790					0
1945	chr5 26346044 26347593 - AT5G65840					0
1946	chr5 26344802 26346329 + AT5G65850		-365			0
1947	chr5 26348733 26350555 - AT5G65860					0
1948	chr5 26190483 26192102 - AT5G65520					0
1949	chr5 26192813 26194617 - AT5G65530					0
1950	chr5 26194177 26195722 + AT5G65540					0
1951	chr5 26199797 26201338 - AT5G65550					0
1952	chr5 26082971 26084528 - AT5G65260					0
1953	chr5 26080038 26081709 - AT5G65250					0
1954	chr5 26088056 26089664 - AT5G65280					0
1955	chr5 26012469 26014025 - AT5G65110		-542		-542	1
1956	chr5 26095705 26097282 - AT5G65300					0
1957	chr5 26052004 26053545 - AT5G65205					0
1958	chr5 26108627 26110237 - AT5G65320	-1193				0
1959	chr5 26119812 26121336 - AT5G65350					0
1960	chr5 26120196 26121720 + AT5G65370					0
1961	chr5 26134582 26136191 + AT5G65410					0
1962	chr5 26149930 26152027 + AT5G65440					0
1963	chr5 26156351 26157875 + AT5G65450	-492			-1355	0
1964	chr5 26168988 26170512 - AT5G65460		-157		-157	1
1965	chr5 26170619 26172444 + AT5G65470					0
1966	chr5 26180296 26181827 - AT5G65490					0
1967	chr5 26150242 26151853 - AT5G65430					0
1968	chr5 26129262 26130849 - AT5G65390					0
1969	chr5 26143737 26145504 - AT5G65420					0
1970	chr5 26104204 26106125 - AT5G65310					0
1971	chr5 26120496 26122092 - AT5G65360					0
1972	chr5 26126339 26127950 - AT5G65380					0
1973	chr5 26174509 26176839 + AT5G65480					0
1974	chr5 26183984 26185508 - AT5G65500					0
1975	chr5 26184317 26185841 + AT5G65510					0
1976	chr5 26077637 26079765 - AT5G65240					0
1977	chr5 26088044 26089826 + AT5G65290					0
1978	chr5 26056111 26059043 + AT5G65210		1733766697			0
1979	chr5 26011321 26013286 + AT5G65120	225		225		1
1980	chr5 26059717 26061313 + AT5G65220					0
1981	chr5 26081816 26083449 + AT5G65270					0
1982	chr5 26043849 26045637 + AT5G65180		-1136			0
1983	chr5 25964779 25966303 - AT5G64990					0
1984	chr5 25933056 25934658 + AT5G64890	27	-718		-718	1
1985	chr5 25952332 25953899 + AT5G64950					0
1986	chr5 25967294 25968904 - AT5G65000			-760		0
1987	chr5 25931295 25932895 - AT5G64870		-598		-598	1
1988	chr5 25916499 25918135 - AT5G64830					0
1989	chr5 25972303 25973927 + AT5G65020					0
1990	chr5 25930778 25932365 + AT5G64880	-306		-306		1
1991	chr5 25978337 25979928 - AT5G65040		-916		-916	1
1992	chr5 25935658 25937265 + AT5G64900					0
1993	chr5 25919897 25921597 + AT5G64850					0
1994	chr5 25938062 25939646 + AT5G64905					0
1995	chr5 25928775 25930359 - AT5G64860					0
1996	chr5 25980742 25982427 + AT5G65050					0
1997	chr5 25967677 25969236 + AT5G65010				-1034	0
1998	chr5 25945329 25946953 - AT5G64920					0
[truncated: 19,100 more rows]

## Sheet: Composite AuxREs
Table S3-b.	Prediction of composite AuxRE elements in A.thaliana regulatory regions [-1500; 5'UTR]
AGI	AuxRE+	AuxRE+_ABRElike+	AuxRE+_ABRElike-	AuxRE+_AuxRE-like+	AuxRE+_AuxRE-like-	AuxRE+_Ypatch+	AuxRE+_Ypatch-	AuxRE-	AuxRE-_ABRElike-	AuxRE-_ABRElike+	AuxRE-_AuxRE-like-	AuxRE-_AuxRE-like+	AuxRE-_Ypatch-	AuxRE-_Ypatch+
AT1G01010	0	0	0	0	0	0	0	0	0	0	0	0	0	0
AT1G01020	0	0	0	0	0	0	0	0	0	0	0	0	0	0
AT1G01030	0	0	0	0	0	0	0	0	0	0	0	0	0	0
AT1G01040	0	0	0	0	0	0	0	0	0	0	0	0	0	0
AT1G01050	1	0	0	0	0	0	0	0	0	0	0	0	0	0
AT1G01060	0	0	0	0	0	0	0	0	0	0	0	0	0	0
AT1G01070	0	0	0	0	0	0	0	0	0	0	0	0	0	0
AT1G01073	0	0	0	0	0	0	0	0	0	0	0	0	0	0
AT1G01080	0	0	0	0	0	0	0	0	0	0	0	0	0	0
AT1G01090	0	0	0	0	0	0	0	0	0	0	0	0	0	0
AT1G01100	0	0	0	0	0	0	0	0	0	0	0	0	0	0
AT1G01110	0	0	0	0	0	0	0	0	0	0	0	0	0	0
AT1G01115	1	1	1	0	0	0	0	0	0	0	0	0	0	0
AT1G01120	0	0	0	0	0	0	0	0	0	0	0	0	0	0
AT1G01130	0	0	0	0	0	0	0	0	0	0	0	0	0	0
AT1G01140	0	0	0	0	0	0	0	0	0	0	0	0	0	0
AT1G01150	0	0	0	0	0	0	0	0	0	0	0	0	0	0
AT1G01160	0	0	0	0	0	0	0	0	0	0	0	0	0	0
AT1G01170	0	0	0	0	0	0	0	0	0	0	0	0	0	0
AT1G01180	0	0	0	0	0	0	0	0	0	0	0	0	0	0
AT1G01190	0	0	0	0	0	0	0	0	0	0	0	0	0	0
AT1G01200	0	0	0	0	0	0	0	0	0	0	0	0	0	0
AT1G01210	0	0	0	0	0	0	0	0	0	0	0	0	0	0
AT1G01220	0	0	0	0	0	0	0	0	0	0	0	0	0	0
AT1G01225	0	0	0	0	0	0	0	0	0	0	0	0	0	0
AT1G01230	0	0	0	0	0	0	0	0	0	0	0	0	0	0
AT1G01240	0	0	0	0	0	0	0	0	0	0	0	0	0	0
AT1G01250	0	0	0	0	0	0	0	1	0	0	0	0	0	0
AT1G01260	0	0	0	0	0	0	0	0	0	0	0	0	0	0
AT1G01280	0	0	0	0	0	0	0	0	0	0	0	0	0	0
AT1G01290	0	0	0	0	0	0	0	0	0	0	0	0	0	0
AT1G01300	1	0	0	0	0	1	0	0	0	0	0	0	0	0
AT1G01305	1	0	0	0	0	0	0	0	0	0	0	0	0	0
AT1G01310	0	0	0	0	0	0	0	0	0	0	0	0	0	0
AT1G01320	0	0	0	0	0	0	0	0	0	0	0	0	0	0
AT1G01340	0	0	0	0	0	0	0	1	0	0	0	0	0	0
AT1G01350	1	0	0	0	0	0	0	0	0	0	0	0	0	0
AT1G01355	0	0	0	0	0	0	0	0	0	0	0	0	0	0
AT1G01360	1	0	0	1	0	0	0	0	0	0	0	0	0	0
AT1G01370	0	0	0	0	0	0	0	1	0	0	0	0	0	0
AT1G01380	0	0	0	0	0	0	0	0	0	0	0	0	0	0
AT1G01390	0	0	0	0	0	0	0	0	0	0	0	0	0	0
AT1G01400	0	0	0	0	0	0	0	0	0	0	0	0	0	0
AT1G01410	0	0	0	0	0	0	0	0	0	0	0	0	0	0
AT1G01420	0	0	0	0	0	0	0	0	0	0	0	0	0	0
AT1G01430	0	0	0	0	0	0	0	0	0	0	0	0	0	0
AT1G01440	0	0	0	0	0	0	0	0	0	0	0	0	0	0
AT1G01450	0	0	0	0	0	0	0	0	0	0	0	0	0	0
AT1G01453	0	0	0	0	0	0	0	1	0	0	1	0	0	0
AT1G01460	0	0	0	0	0	0	0	0	0	0	0	0	0	0
AT1G01470	0	0	0	0	0	0	0	0	0	0	0	0	0	0
AT1G01471	0	0	0	0	0	0	0	0	0	0	0	0	0	0
AT1G01480	0	0	0	0	0	0	0	0	0	0	0	0	0	0
AT1G01490	0	0	0	0	0	0	0	0	0	0	0	0	0	0
AT1G01500	0	0	0	0	0	0	0	0	0	0	0	0	0	0
AT1G01510	0	0	0	0	0	0	0	0	0	0	0	0	0	0
AT1G01520	0	0	0	0	0	0	0	0	0	0	0	0	0	0
AT1G01530	0	0	0	0	0	0	0	0	0	0	0	0	0	0
AT1G01540	0	0	0	0	0	0	0	0	0	0	0	0	0	0
AT1G01550	0	0	0	0	0	0	0	0	0	0	0	0	0	0
AT1G01560	0	0	0	0	0	0	0	0	0	0	0	0	0	0
AT1G01570	0	0	0	0	0	0	0	0	0	0	0	0	0	0
AT1G01580	0	0	0	0	0	0	0	0	0	0	0	0	0	0
AT1G01590	0	0	0	0	0	0	0	1	0	0	0	0	0	0
AT1G01600	0	0	0	0	0	0	0	1	2	0	0	0	0	0
AT1G01610	0	0	0	0	0	0	0	0	0	0	0	0	0	0
AT1G01620	0	0	0	0	0	0	0	0	0	0	0	0	0	0
AT1G01630	0	0	0	0	0	0	0	0	0	0	0	0	0	0
AT1G01640	0	0	0	0	0	0	0	0	0	0	0	0	0	0
AT1G01650	0	0	0	0	0	0	0	1	0	1	0	0	0	0
AT1G01660	0	0	0	0	0	0	0	0	0	0	0	0	0	0
AT1G01670	0	0	0	0	0	0	0	0	0	0	0	0	0	0
AT1G01680	0	0	0	0	0	0	0	0	0	0	0	0	0	0
AT1G01690	0	0	0	0	0	0	0	0	0	0	0	0	0	0
AT1G01695	0	0	0	0	0	0	0	0	0	0	0	0	0	0
AT1G01700	0	0	0	0	0	0	0	0	0	0	0	0	0	0
AT1G01710	0	0	0	0	0	0	0	0	0	0	0	0	0	0
AT1G01720	0	0	0	0	0	0	0	0	0	0	0	0	0	0
AT1G01725	0	0	0	0	0	0	0	0	0	0	0	0	0	0
AT1G01730	0	0	0	0	0	0	0	0	0	0	0	0	0	0
AT1G01740	0	0	0	0	0	0	0	0	0	0	0	0	0	0
AT1G01750	0	0	0	0	0	0	0	0	0	0	0	0	0	0
AT1G01760	0	0	0	0	0	0	0	0	0	0	0	0	0	0
AT1G01770	0	0	0	0	0	0	0	0	0	0	0	0	0	0
AT1G01780	0	0	0	0	0	0	0	0	0	0	0	0	0	0
AT1G01790	0	0	0	0	0	0	0	0	0	0	0	0	0	0
AT1G01800	0	0	0	0	0	0	0	0	0	0	0	0	0	0
AT1G01810	0	0	0	0	0	0	0	0	0	0	0	0	0	0
AT1G01820	0	0	0	0	0	0	0	1	2	0	0	0	1	0
AT1G01830	0	0	0	0	0	0	0	1	0	0	0	0	0	0
AT1G01840	0	0	0	0	0	0	0	0	0	0	0	0	0	0
AT1G01860	0	0	0	0	0	0	0	0	0	0	0	0	0	0
AT1G01880	0	0	0	0	0	0	0	0	0	0	0	0	0	0
AT1G01900	0	0	0	0	0	0	0	0	0	0	0	0	0	0
AT1G01910	0	0	0	0	0	0	0	0	0	0	0	0	0	0
AT1G01920	0	0	0	0	0	0	0	0	0	0	0	0	0	0
AT1G01930	0	0	0	0	0	0	0	0	0	0	0	0	0	0
AT1G01940	0	0	0	0	0	0	0	0	0	0	0	0	0	0
AT1G01950	0	0	0	0	0	0	0	0	0	0	0	0	0	0
AT1G01960	0	0	0	0	0	0	0	0	0	0	0	0	0	0
AT1G01970	0	0	0	0	0	0	0	0	0	0	0	0	0	0
AT1G01980	0	0	0	0	0	0	0	0	0	0	0	0	0	0
AT1G01990	0	0	0	0	0	0	0	0	0	0	0	0	0	0
AT1G02000	0	0	0	0	0	0	0	0	0	0	0	0	0	0
AT1G02010	0	0	0	0	0	0	0	1	0	0	0	0	1	0
AT1G02020	0	0	0	0	0	0	0	0	0	0	0	0	0	0
AT1G02030	0	0	0	0	0	0	0	0	0	0	0	0	0	0
AT1G02040	0	0	0	0	0	0	0	0	0	0	0	0	0	0
AT1G02050	0	0	0	0	0	0	0	0	0	0	0	0	0	0
AT1G02060	1	0	0	1	0	0	0	0	0	0	0	0	0	0
AT1G02065	0	0	0	0	0	0	0	1	0	0	1	0	0	0
AT1G02070	0	0	0	0	0	0	0	0	0	0	0	0	0	0
AT1G02074	0	0	0	0	0	0	0	0	0	0	0	0	0	0
AT1G02080	0	0	0	0	0	0	0	0	0	0	0	0	0	0
AT1G02090	0	0	0	0	0	0	0	0	0	0	0	0	0	0
AT1G02100	0	0	0	0	0	0	0	0	0	0	0	0	0	0
AT1G02110	0	0	0	0	0	0	0	0	0	0	0	0	0	0
AT1G02120	0	0	0	0	0	0	0	0	0	0	0	0	0	0
AT1G02130	0	0	0	0	0	0	0	0	0	0	0	0	0	0
AT1G02140	0	0	0	0	0	0	0	0	0	0	0	0	0	0
AT1G02145	0	0	0	0	0	0	0	0	0	0	0	0	0	0
AT1G02150	0	0	0	0	0	0	0	0	0	0	0	0	0	0
AT1G02160	0	0	0	0	0	0	0	0	0	0	0	0	0	0
AT1G02170	0	0	0	0	0	0	0	0	0	0	0	0	0	0
AT1G02180	0	0	0	0	0	0	0	0	0	0	0	0	0	0
AT1G02190	0	0	0	0	0	0	0	0	0	0	0	0	0	0
AT1G02205	0	0	0	0	0	0	0	0	0	0	0	0	0	0
AT1G02210	0	0	0	0	0	0	0	0	0	0	0	0	0	0
AT1G02220	0	0	0	0	0	0	0	0	0	0	0	0	0	0
AT1G02230	0	0	0	0	0	0	0	0	0	0	0	0	0	0
AT1G02250	0	0	0	0	0	0	0	0	0	0	0	0	0	0
AT1G02260	0	0	0	0	0	0	0	0	0	0	0	0	0	0
AT1G02270	0	0	0	0	0	0	0	0	0	0	0	0	0	0
AT1G02280	0	0	0	0	0	0	0	0	0	0	0	0	0	0
AT1G02290	0	0	0	0	0	0	0	0	0	0	0	0	0	0
AT1G02300	0	0	0	0	0	0	0	0	0	0	0	0	0	0
AT1G02305	0	0	0	0	0	0	0	0	0	0	0	0	0	0
AT1G02310	0	0	0	0	0	0	0	0	0	0	0	0	0	0
AT1G02320	0	0	0	0	0	0	0	0	0	0	0	0	0	0
AT1G02330	0	0	0	0	0	0	0	0	0	0	0	0	0	0
AT1G02335	0	0	0	0	0	0	0	0	0	0	0	0	0	0
AT1G02340	0	0	0	0	0	0	0	0	0	0	0	0	0	0
AT1G02350	0	0	0	0	0	0	0	0	0	0	0	0	0	0
AT1G02360	0	0	0	0	0	0	0	0	0	0	0	0	0	0
AT1G02370	0	0	0	0	0	0	0	0	0	0	0	0	0	0
AT1G02380	0	0	0	0	0	0	0	0	0	0	0	0	0	0
AT1G02390	0	0	0	0	0	0	0	0	0	0	0	0	0	0
AT1G02391	0	0	0	0	0	0	0	0	0	0	0	0	0	0
AT1G02400	0	0	0	0	0	0	0	0	0	0	0	0	0	0
AT1G02405	0	0	0	0	0	0	0	0	0	0	0	0	0	0
AT1G02410	0	0	0	0	0	0	0	0	0	0	0	0	0	0
AT1G02420	0	0	0	0	0	0	0	0	0	0	0	0	0	0
AT1G02430	0	0	0	0	0	0	0	0	0	0	0	0	0	0
AT1G02440	0	0	0	0	0	0	0	0	0	0	0	0	0	0
AT1G02450	1	0	0	0	0	0	0	0	0	0	0	0	0	0
AT1G02460	0	0	0	0	0	0	0	0	0	0	0	0	0	0
AT1G02470	0	0	0	0	0	0	0	0	0	0	0	0	0	0
AT1G02475	0	0	0	0	0	0	0	0	0	0	0	0	0	0
AT1G02490	0	0	0	0	0	0	0	0	0	0	0	0	0	0
AT1G02500	0	0	0	0	0	0	0	0	0	0	0	0	0	0
AT1G02510	0	0	0	0	0	0	0	0	0	0	0	0	0	0
AT1G02520	0	0	0	0	0	0	0	0	0	0	0	0	0	0
AT1G02530	1	0	0	1	0	1	0	1	0	0	0	0	0	0
AT1G02540	0	0	0	0	0	0	0	0	0	0	0	0	0	0
AT1G02550	0	0	0	0	0	0	0	0	0	0	0	0	0	0
AT1G02560	0	0	0	0	0	0	0	0	0	0	0	0	0	0
AT1G02570	0	0	0	0	0	0	0	0	0	0	0	0	0	0
AT1G02575	0	0	0	0	0	0	0	0	0	0	0	0	0	0
AT1G02580	0	0	0	0	0	0	0	0	0	0	0	0	0	0
AT1G02590	1	0	0	0	0	0	0	0	0	0	0	0	0	0
AT1G02610	0	0	0	0	0	0	0	0	0	0	0	0	0	0
AT1G02620	0	0	0	0	0	0	0	0	0	0	0	0	0	0
AT1G02630	0	0	0	0	0	0	0	0	0	0	0	0	0	0
AT1G02640	0	0	0	0	0	0	0	0	0	0	0	0	0	0
AT1G02650	0	0	0	0	0	0	0	0	0	0	0	0	0	0
AT1G02660	0	0	0	0	0	0	0	0	0	0	0	0	0	0
AT1G02670	0	0	0	0	0	0	0	0	0	0	0	0	0	0
AT1G02680	0	0	0	0	0	0	0	0	0	0	0	0	0	0
AT1G02690	0	0	0	0	0	0	0	0	0	0	0	0	0	0
AT1G02700	0	0	0	0	0	0	0	0	0	0	0	0	0	0
AT1G02710	0	0	0	0	0	0	0	0	0	0	0	0	0	0
AT1G02720	0	0	0	0	0	0	0	0	0	0	0	0	0	0
AT1G02730	0	0	0	0	0	0	0	0	0	0	0	0	0	0
AT1G02740	0	0	0	0	0	0	0	0	0	0	0	0	0	0
AT1G02750	0	0	0	0	0	0	0	0	0	0	0	0	0	0
AT1G02770	0	0	0	0	0	0	0	0	0	0	0	0	0	0
AT1G02780	0	0	0	0	0	0	0	0	0	0	0	0	0	0
AT1G02790	0	0	0	0	0	0	0	0	0	0	0	0	0	0
AT1G02800	0	0	0	0	0	0	0	0	0	0	0	0	0	0
AT1G02810	0	0	0	0	0	0	0	0	0	0	0	0	0	0
AT1G02813	0	0	0	0	0	0	0	0	0	0	0	0	0	0
AT1G02816	0	0	0	0	0	0	0	0	0	0	0	0	0	0
AT1G02820	0	0	0	0	0	0	0	0	0	0	0	0	0	0
AT1G02830	0	0	0	0	0	0	0	0	0	0	0	0	0	0
AT1G02840	0	0	0	0	0	0	0	0	0	0	0	0	0	0
AT1G02850	0	0	0	0	0	0	0	0	0	0	0	0	0	0
AT1G02860	0	0	0	0	0	0	0	0	0	0	0	0	0	0
AT1G02870	0	0	0	0	0	0	0	0	0	0	0	0	0	0
AT1G02880	0	0	0	0	0	0	0	0	0	0	0	0	0	0
AT1G02890	1	0	0	0	0	0	0	0	0	0	0	0	0	0
AT1G02900	0	0	0	0	0	0	0	0	0	0	0	0	0	0
AT1G02910	0	0	0	0	0	0	0	0	0	0	0	0	0	0
AT1G02920	0	0	0	0	0	0	0	0	0	0	0	0	0	0
AT1G02930	0	0	0	0	0	0	0	0	0	0	0	0	0	0
AT1G02940	0	0	0	0	0	0	0	0	0	0	0	0	0	0
AT1G02950	0	0	0	0	0	0	0	0	0	0	0	0	0	0
AT1G02960	0	0	0	0	0	0	0	0	0	0	0	0	0	0
AT1G02965	0	0	0	0	0	0	0	0	0	0	0	0	0	0
AT1G02970	0	0	0	0	0	0	0	0	0	0	0	0	0	0
AT1G02980	0	0	0	0	0	0	0	0	0	0	0	0	0	0
AT1G02990	0	0	0	0	0	0	0	0	0	0	0	0	0	0
AT1G03000	0	0	0	0	0	0	0	1	0	0	0	0	0	0
AT1G03010	0	0	0	0	0	0	0	0	0	0	0	0	0	0
AT1G03020	0	0	0	0	0	0	0	0	0	0	0	0	0	0
AT1G03022	0	0	0	0	0	0	0	0	0	0	0	0	0	0
AT1G03030	0	0	0	0	0	0	0	0	0	0	0	0	0	0
AT1G03040	0	0	0	0	0	0	0	0	0	0	0	0	0	0
AT1G03050	0	0	0	0	0	0	0	0	0	0	0	0	0	0
AT1G03055	0	0	0	0	0	0	0	0	0	0	0	0	0	0
AT1G03060	0	0	0	0	0	0	0	0	0	0	0	0	0	0
AT1G03070	0	0	0	0	0	0	0	0	0	0	0	0	0	0
AT1G03080	0	0	0	0	0	0	0	0	0	0	0	0	0	0
AT1G03090	0	0	0	0	0	0	0	0	0	0	0	0	0	0
AT1G03100	0	0	0	0	0	0	0	0	0	0	0	0	0	0
AT1G03103	0	0	0	0	0	0	0	0	0	0	0	0	0	0
AT1G03106	0	0	0	0	0	0	0	0	0	0	0	0	0	0
AT1G03110	0	0	0	0	0	0	0	0	0	0	0	0	0	0
AT1G03120	0	0	0	0	0	0	0	0	0	0	0	0	0	0
AT1G03130	0	0	0	0	0	0	0	0	0	0	0	0	0	0
AT1G03140	0	0	0	0	0	0	0	0	0	0	0	0	0	0
AT1G03150	0	0	0	0	0	0	0	0	0	0	0	0	0	0
AT1G03160	0	0	0	0	0	0	0	0	0	0	0	0	0	0
AT1G03170	0	0	0	0	0	0	0	0	0	0	0	0	0	0
AT1G03180	0	0	0	0	0	0	0	0	0	0	0	0	0	0
AT1G03190	0	0	0	0	0	0	0	0	0	0	0	0	0	0
AT1G03200	0	0	0	0	0	0	0	1	0	0	0	0	0	0
AT1G03210	0	0	0	0	0	0	0	1	1	0	0	0	0	0
AT1G03220	0	0	0	0	0	0	0	0	0	0	0	0	0	0
AT1G03230	0	0	0	0	0	0	0	0	0	0	0	0	0	0
AT1G03240	0	0	0	0	0	0	0	0	0	0	0	0	0	0
AT1G03250	0	0	0	0	0	0	0	0	0	0	0	0	0	0
AT1G03260	0	0	0	0	0	0	0	1	1	0	0	0	0	0
AT1G03270	1	1	0	0	0	0	0	0	0	0	0	0	0	0
AT1G03280	0	0	0	0	0	0	0	0	0	0	0	0	0	0
AT1G03290	0	0	0	0	0	0	0	0	0	0	0	0	0	0
AT1G03300	0	0	0	0	0	0	0	0	0	0	0	0	0	0
AT1G03310	0	0	0	0	0	0	0	0	0	0	0	0	0	0
AT1G03320	0	0	0	0	0	0	0	0	0	0	0	0	0	0
AT1G03330	0	0	0	0	0	0	0	0	0	0	0	0	0	0
AT1G03340	0	0	0	0	0	0	0	0	0	0	0	0	0	0
AT1G03350	0	0	0	0	0	0	0	0	0	0	0	0	0	0
AT1G03360	0	0	0	0	0	0	0	0	0	0	0	0	0	0
AT1G03365	0	0	0	0	0	0	0	0	0	0	0	0	0	0
AT1G03370	0	0	0	0	0	0	0	0	0	0	0	0	0	0
AT1G03380	0	0	0	0	0	0	0	0	0	0	0	0	0	0
AT1G03390	0	0	0	0	0	0	0	0	0	0	0	0	0	0
AT1G03400	0	0	0	0	0	0	0	0	0	0	0	0	0	0
AT1G03410	0	0	0	0	0	0	0	0	0	0	0	0	0	0
AT1G03430	0	0	0	0	0	0	0	0	0	0	0	0	0	0
AT1G03440	0	0	0	0	0	0	0	0	0	0	0	0	0	0
AT1G03445	0	0	0	0	0	0	0	0	0	0	0	0	0	0
AT1G03457	0	0	0	0	0	0	0	0	0	0	0	0	0	0
AT1G03470	0	0	0	0	0	0	0	0	0	0	0	0	0	0
AT1G03475	0	0	0	0	0	0	0	0	0	0	0	0	0	0
AT1G03490	0	0	0	0	0	0	0	0	0	0	0	0	0	0
AT1G03495	0	0	0	0	0	0	0	0	0	0	0	0	0	0
AT1G03510	0	0	0	0	0	0	0	0	0	0	0	0	0	0
AT1G03520	0	0	0	0	0	0	0	0	0	0	0	0	0	0
AT1G03530	0	0	0	0	0	0	0	0	0	0	0	0	0	0
AT1G03540	0	0	0	0	0	0	0	0	0	0	0	0	0	0
AT1G03550	0	0	0	0	0	0	0	1	0	0	0	0	0	0
AT1G03560	0	0	0	0	0	0	0	0	0	0	0	0	0	0
AT1G03590	0	0	0	0	0	0	0	0	0	0	0	0	0	0
AT1G03600	0	0	0	0	0	0	0	0	0	0	0	0	0	0
AT1G03610	0	0	0	0	0	0	0	0	0	0	0	0	0	0
AT1G03620	0	0	0	0	0	0	0	0	0	0	0	0	0	0
AT1G03630	0	0	0	0	0	0	0	1	1	1	0	0	1	0
AT1G03650	0	0	0	0	0	0	0	0	0	0	0	0	0	0
AT1G03660	0	0	0	0	0	0	0	0	0	0	0	0	0	0
AT1G03670	0	0	0	0	0	0	0	0	0	0	0	0	0	0
AT1G03680	0	0	0	0	0	0	0	0	0	0	0	0	0	0
AT1G03687	0	0	0	0	0	0	0	0	0	0	0	0	0	0
AT1G03700	0	0	0	0	0	0	0	0	0	0	0	0	0	0
AT1G03710	0	0	0	0	0	0	0	0	0	0	0	0	0	0
AT1G03720	0	0	0	0	0	0	0	0	0	0	0	0	0	0
AT1G03730	0	0	0	0	0	0	0	0	0	0	0	0	0	0
AT1G03740	0	0	0	0	0	0	0	0	0	0	0	0	0	0
AT1G03750	0	0	0	0	0	0	0	0	0	0	0	0	0	0
AT1G03760	0	0	0	0	0	0	0	0	0	0	0	0	0	0
AT1G03770	1	0	0	0	1	1	0	0	0	0	0	0	0	0
AT1G03780	0	0	0	0	0	0	0	1	0	0	1	0	0	0
AT1G03790	0	0	0	0	0	0	0	0	0	0	0	0	0	0
AT1G03800	0	0	0	0	0	0	0	0	0	0	0	0	0	0
AT1G03810	0	0	0	0	0	0	0	0	0	0	0	0	0	0
AT1G03820	0	0	0	0	0	0	0	0	0	0	0	0	0	0
AT1G03830	0	0	0	0	0	0	0	0	0	0	0	0	0	0
AT1G03840	0	0	0	0	0	0	0	0	0	0	0	0	0	0
AT1G03850	1	0	0	0	0	0	0	0	0	0	0	0	0	0
AT1G03860	0	0	0	0	0	0	0	0	0	0	0	0	0	0
AT1G03870	0	0	0	0	0	0	0	0	0	0	0	0	0	0
AT1G03880	0	0	0	0	0	0	0	0	0	0	0	0	0	0
AT1G03890	0	0	0	0	0	0	0	0	0	0	0	0	0	0
AT1G03900	0	0	0	0	0	0	0	0	0	0	0	0	0	0
AT1G03905	0	0	0	0	0	0	0	0	0	0	0	0	0	0
AT1G03910	0	0	0	0	0	0	0	0	0	0	0	0	0	0
AT1G03920	0	0	0	0	0	0	0	0	0	0	0	0	0	0
AT1G03930	0	0	0	0	0	0	0	0	0	0	0	0	0	0
AT1G03940	0	0	0	0	0	0	0	0	0	0	0	0	0	0
AT1G03950	0	0	0	0	0	0	0	0	0	0	0	0	0	0
AT1G03960	0	0	0	0	0	0	0	0	0	0	0	0	0	0
AT1G03970	0	0	0	0	0	0	0	0	0	0	0	0	0	0
AT1G03980	0	0	0	0	0	0	0	0	0	0	0	0	0	0
AT1G03982	0	0	0	0	0	0	0	0	0	0	0	0	0	0
AT1G03990	0	0	0	0	0	0	0	0	0	0	0	0	0	0
AT1G04000	0	0	0	0	0	0	0	0	0	0	0	0	0	0
AT1G04010	0	0	0	0	0	0	0	0	0	0	0	0	0	0
AT1G04020	0	0	0	0	0	0	0	0	0	0	0	0	0	0
AT1G04030	0	0	0	0	0	0	0	0	0	0	0	0	0	0
AT1G04040	0	0	0	0	0	0	0	0	0	0	0	0	0	0
AT1G04050	0	0	0	0	0	0	0	0	0	0	0	0	0	0
AT1G04070	0	0	0	0	0	0	0	0	0	0	0	0	0	0
AT1G04080	0	0	0	0	0	0	0	0	0	0	0	0	0	0
AT1G04090	0	0	0	0	0	0	0	0	0	0	0	0	0	0
AT1G04100	0	0	0	0	0	0	0	0	0	0	0	0	0	0
AT1G04110	0	0	0	0	0	0	0	0	0	0	0	0	0	0
AT1G04120	0	0	0	0	0	0	0	0	0	0	0	0	0	0
AT1G04130	0	0	0	0	0	0	0	0	0	0	0	0	0	0
AT1G04140	0	0	0	0	0	0	0	0	0	0	0	0	0	0
AT1G04150	0	0	0	0	0	0	0	0	0	0	0	0	0	0
AT1G04160	0	0	0	0	0	0	0	0	0	0	0	0	0	0
AT1G04170	0	0	0	0	0	0	0	0	0	0	0	0	0	0
AT1G04171	0	0	0	0	0	0	0	0	0	0	0	0	0	0
AT1G04180	0	0	0	0	0	0	0	0	0	0	0	0	0	0
AT1G04190	0	0	0	0	0	0	0	0	0	0	0	0	0	0
AT1G04200	0	0	0	0	0	0	0	0	0	0	0	0	0	0
AT1G04210	0	0	0	0	0	0	0	0	0	0	0	0	0	0
AT1G04220	0	0	0	0	0	0	0	0	0	0	0	0	0	0
AT1G04230	0	0	0	0	0	0	0	0	0	0	0	0	0	0
AT1G04240	0	0	0	0	0	0	0	0	0	0	0	0	0	0
AT1G04250	0	0	0	0	0	0	0	0	0	0	0	0	0	0
AT1G04260	0	0	0	0	0	0	0	0	0	0	0	0	0	0
AT1G04270	0	0	0	0	0	0	0	0	0	0	0	0	0	0
AT1G04280	0	0	0	0	0	0	0	0	0	0	0	0	0	0
AT1G04290	0	0	0	0	0	0	0	0	0	0	0	0	0	0
AT1G04300	0	0	0	0	0	0	0	0	0	0	0	0	0	0
AT1G04310	0	0	0	0	0	0	0	0	0	0	0	0	0	0
AT1G04330	0	0	0	0	0	0	0	0	0	0	0	0	0	0
AT1G04340	0	0	0	0	0	0	0	0	0	0	0	0	0	0
AT1G04350	0	0	0	0	0	0	0	0	0	0	0	0	0	0
AT1G04360	0	0	0	0	0	0	0	0	0	0	0	0	0	0
AT1G04370	0	0	0	0	0	0	0	0	0	0	0	0	0	0
AT1G04380	1	0	0	0	0	0	0	0	0	0	0	0	0	0
AT1G04390	0	0	0	0	0	0	0	0	0	0	0	0	0	0
AT1G04400	0	0	0	0	0	0	0	0	0	0	0	0	0	0
AT1G04410	0	0	0	0	0	0	0	0	0	0	0	0	0	0
AT1G04420	0	0	0	0	0	0	0	0	0	0	0	0	0	0
AT1G04430	0	0	0	0	0	0	0	0	0	0	0	0	0	0
AT1G04440	1	0	0	0	1	0	0	0	0	0	0	0	0	0
AT1G04445	0	0	0	0	0	0	0	0	0	0	0	0	0	0
AT1G04450	0	0	0	0	0	0	0	0	0	0	0	0	0	0
AT1G04470	0	0	0	0	0	0	0	0	0	0	0	0	0	0
AT1G04480	0	0	0	0	0	0	0	0	0	0	0	0	0	0
AT1G04490	0	0	0	0	0	0	0	0	0	0	0	0	0	0
AT1G04500	0	0	0	0	0	0	0	0	0	0	0	0	0	0
AT1G04501	0	0	0	0	0	0	0	0	0	0	0	0	0	0
AT1G04510	0	0	0	0	0	0	0	0	0	0	0	0	0	0
AT1G04520	0	0	0	0	0	0	0	0	0	0	0	0	0	0
AT1G04530	0	0	0	0	0	0	0	0	0	0	0	0	0	0
AT1G04540	0	0	0	0	0	0	0	0	0	0	0	0	0	0
AT1G04550	0	0	0	0	0	0	0	0	0	0	0	0	0	0
AT1G04555	0	0	0	0	0	0	0	0	0	0	0	0	0	0
AT1G04560	0	0	0	0	0	0	0	0	0	0	0	0	0	0
AT1G04570	0	0	0	0	0	0	0	0	0	0	0	0	0	0
AT1G04580	0	0	0	0	0	0	0	0	0	0	0	0	0	0
AT1G04590	0	0	0	0	0	0	0	0	0	0	0	0	0	0
AT1G04600	0	0	0	0	0	0	0	0	0	0	0	0	0	0
AT1G04610	0	0	0	0	0	0	0	0	0	0	0	0	0	0
AT1G04620	0	0	0	0	0	0	0	0	0	0	0	0	0	0
AT1G04625	0	0	0	0	0	0	0	0	0	0	0	0	0	0
AT1G04630	0	0	0	0	0	0	0	0	0	0	0	0	0	0
AT1G04635	0	0	0	0	0	0	0	0	0	0	0	0	0	0
AT1G04640	0	0	0	0	0	0	0	0	0	0	0	0	0	0
AT1G04645	0	0	0	0	0	0	0	0	0	0	0	0	0	0
AT1G04650	0	0	0	0	0	0	0	0	0	0	0	0	0	0
AT1G04660	0	0	0	0	0	0	0	0	0	0	0	0	0	0
AT1G04670	0	0	0	0	0	0	0	0	0	0	0	0	0	0
AT1G04680	0	0	0	0	0	0	0	0	0	0	0	0	0	0
AT1G04684	0	0	0	0	0	0	0	0	0	0	0	0	0	0
AT1G04690	0	0	0	0	0	0	0	0	0	0	0	0	0	0
AT1G04700	0	0	0	0	0	0	0	0	0	0	0	0	0	0
AT1G04710	0	0	0	0	0	0	0	0	0	0	0	0	0	0
AT1G04730	0	0	0	0	0	0	0	0	0	0	0	0	0	0
AT1G04750	0	0	0	0	0	0	0	0	0	0	0	0	0	0
AT1G04760	0	0	0	0	0	0	0	0	0	0	0	0	0	0
AT1G04770	0	0	0	0	0	0	0	0	0	0	0	0	0	0
AT1G04778	0	0	0	0	0	0	0	0	0	0	0	0	0	0
AT1G04780	0	0	0	0	0	0	0	0	0	0	0	0	0	0
AT1G04790	0	0	0	0	0	0	0	0	0	0	0	0	0	0
AT1G04800	0	0	0	0	0	0	0	0	0	0	0	0	0	0
AT1G04810	0	0	0	0	0	0	0	0	0	0	0	0	0	0
AT1G04820	0	0	0	0	0	0	0	0	0	0	0	0	0	0
AT1G04830	0	0	0	0	0	0	0	0	0	0	0	0	0	0
AT1G04840	0	0	0	0	0	0	0	0	0	0	0	0	0	0
AT1G04850	0	0	0	0	0	0	0	0	0	0	0	0	0	0
AT1G04860	0	0	0	0	0	0	0	0	0	0	0	0	0	0
AT1G04870	0	0	0	0	0	0	0	0	0	0	0	0	0	0
AT1G04880	0	0	0	0	0	0	0	0	0	0	0	0	0	0
AT1G04890	0	0	0	0	0	0	0	0	0	0	0	0	0	0
AT1G04900	0	0	0	0	0	0	0	0	0	0	0	0	0	0
AT1G04910	0	0	0	0	0	0	0	0	0	0	0	0	0	0
AT1G04920	0	0	0	0	0	0	0	0	0	0	0	0	0	0
AT1G04930	0	0	0	0	0	0	0	0	0	0	0	0	0	0
AT1G04940	0	0	0	0	0	0	0	0	0	0	0	0	0	0
AT1G04945	0	0	0	0	0	0	0	0	0	0	0	0	0	0
AT1G04950	0	0	0	0	0	0	0	0	0	0	0	0	0	0
AT1G04960	0	0	0	0	0	0	0	0	0	0	0	0	0	0
AT1G04970	0	0	0	0	0	0	0	1	0	0	0	0	0	0
AT1G04980	0	0	0	0	0	0	0	0	0	0	0	0	0	0
AT1G04985	0	0	0	0	0	0	0	0	0	0	0	0	0	0
AT1G04990	0	0	0	0	0	0	0	0	0	0	0	0	0	0
AT1G05000	0	0	0	0	0	0	0	0	0	0	0	0	0	0
AT1G05010	0	0	0	0	0	0	0	0	0	0	0	0	0	0
AT1G05020	0	0	0	0	0	0	0	0	0	0	0	0	0	0
AT1G05030	0	0	0	0	0	0	0	0	0	0	0	0	0	0
AT1G05040	0	0	0	0	0	0	0	0	0	0	0	0	0	0
AT1G05055	0	0	0	0	0	0	0	0	0	0	0	0	0	0
AT1G05060	0	0	0	0	0	0	0	0	0	0	0	0	0	0
AT1G05065	0	0	0	0	0	0	0	0	0	0	0	0	0	0
AT1G05070	0	0	0	0	0	0	0	1	0	0	1	0	0	0
AT1G05080	0	0	0	0	0	0	0	0	0	0	0	0	0	0
AT1G05085	1	0	0	1	0	0	0	0	0	0	0	0	0	0
AT1G05090	0	0	0	0	0	0	0	0	0	0	0	0	0	0
AT1G05100	0	0	0	0	0	0	0	0	0	0	0	0	0	0
AT1G05120	0	0	0	0	0	0	0	0	0	0	0	0	0	0
AT1G05136	0	0	0	0	0	0	0	0	0	0	0	0	0	0
AT1G05140	0	0	0	0	0	0	0	0	0	0	0	0	0	0
AT1G05150	0	0	0	0	0	0	0	0	0	0	0	0	0	0
AT1G05160	0	0	0	0	0	0	0	0	0	0	0	0	0	0
AT1G05170	0	0	0	0	0	0	0	0	0	0	0	0	0	0
AT1G05180	0	0	0	0	0	0	0	0	0	0	0	0	0	0
AT1G05190	0	0	0	0	0	0	0	0	0	0	0	0	0	0
AT1G05200	0	0	0	0	0	0	0	0	0	0	0	0	0	0
AT1G05205	0	0	0	0	0	0	0	1	1	0	0	0	0	0
AT1G05210	0	0	0	0	0	0	0	0	0	0	0	0	0	0
AT1G05220	1	1	0	0	0	0	0	0	0	0	0	0	0	0
AT1G05230	0	0	0	0	0	0	0	0	0	0	0	0	0	0
AT1G05240	0	0	0	0	0	0	0	0	0	0	0	0	0	0
AT1G05250	0	0	0	0	0	0	0	0	0	0	0	0	0	0
AT1G05260	0	0	0	0	0	0	0	0	0	0	0	0	0	0
AT1G05270	0	0	0	0	0	0	0	0	0	0	0	0	0	0
AT1G05280	0	0	0	0	0	0	0	0	0	0	0	0	0	0
AT1G05290	0	0	0	0	0	0	0	0	0	0	0	0	0	0
AT1G05291	0	0	0	0	0	0	0	0	0	0	0	0	0	0
AT1G05300	0	0	0	0	0	0	0	0	0	0	0	0	0	0
AT1G05310	0	0	0	0	0	0	0	0	0	0	0	0	0	0
AT1G05320	0	0	0	0	0	0	0	0	0	0	0	0	0	0
AT1G05330	1	3	0	0	0	0	0	0	0	0	0	0	0	0
AT1G05340	0	0	0	0	0	0	0	0	0	0	0	0	0	0
AT1G05350	0	0	0	0	0	0	0	0	0	0	0	0	0	0
AT1G05360	0	0	0	0	0	0	0	0	0	0	0	0	0	0
AT1G05370	0	0	0	0	0	0	0	0	0	0	0	0	0	0
AT1G05380	0	0	0	0	0	0	0	0	0	0	0	0	0	0
AT1G05385	0	0	0	0	0	0	0	0	0	0	0	0	0	0
AT1G05400	0	0	0	0	0	0	0	0	0	0	0	0	0	0
AT1G05410	0	0	0	0	0	0	0	0	0	0	0	0	0	0
AT1G05420	0	0	0	0	0	0	0	0	0	0	0	0	0	0
AT1G05430	0	0	0	0	0	0	0	0	0	0	0	0	0	0
AT1G05440	0	0	0	0	0	0	0	0	0	0	0	0	0	0
AT1G05450	0	0	0	0	0	0	0	0	0	0	0	0	0	0
AT1G05460	0	0	0	0	0	0	0	0	0	0	0	0	0	0
AT1G05470	0	0	0	0	0	0	0	0	0	0	0	0	0	0
AT1G05490	0	0	0	0	0	0	0	0	0	0	0	0	0	0
AT1G05500	0	0	0	0	0	0	0	0	0	0	0	0	0	0
AT1G05510	0	0	0	0	0	0	0	0	0	0	0	0	0	0
AT1G05520	0	0	0	0	0	0	0	0	0	0	0	0	0	0
AT1G05530	0	0	0	0	0	0	0	0	0	0	0	0	0	0
AT1G05540	0	0	0	0	0	0	0	0	0	0	0	0	0	0
AT1G05550	0	0	0	0	0	0	0	0	0	0	0	0	0	0
AT1G05560	0	0	0	0	0	0	0	0	0	0	0	0	0	0
AT1G05570	0	0	0	0	0	0	0	0	0	0	0	0	0	0
AT1G05575	0	0	0	0	0	0	0	0	0	0	0	0	0	0
AT1G05577	0	0	0	0	0	0	0	0	0	0	0	0	0	0
AT1G05580	0	0	0	0	0	0	0	0	0	0	0	0	0	0
AT1G05590	0	0	0	0	0	0	0	0	0	0	0	0	0	0
AT1G05600	0	0	0	0	0	0	0	0	0	0	0	0	0	0
AT1G05610	0	0	0	0	0	0	0	0	0	0	0	0	0	0
AT1G05615	0	0	0	0	0	0	0	0	0	0	0	0	0	0
AT1G05620	0	0	0	0	0	0	0	0	0	0	0	0	0	0
AT1G05630	0	0	0	0	0	0	0	0	0	0	0	0	0	0
AT1G05640	0	0	0	0	0	0	0	0	0	0	0	0	0	0
AT1G05650	0	0	0	0	0	0	0	0	0	0	0	0	0	0
AT1G05660	0	0	0	0	0	0	0	0	0	0	0	0	0	0
AT1G05670	0	0	0	0	0	0	0	0	0	0	0	0	0	0
AT1G05675	0	0	0	0	0	0	0	0	0	0	0	0	0	0
AT1G05680	0	0	0	0	0	0	0	0	0	0	0	0	0	0
AT1G05690	0	0	0	0	0	0	0	0	0	0	0	0	0	0
AT1G05700	0	0	0	0	0	0	0	0	0	0	0	0	0	0
AT1G05710	0	0	0	0	0	0	0	0	0	0	0	0	0	0
AT1G05720	0	0	0	0	0	0	0	0	0	0	0	0	0	0
AT1G05730	0	0	0	0	0	0	0	0	0	0	0	0	0	0
AT1G05740	0	0	0	0	0	0	0	0	0	0	0	0	0	0
AT1G05750	0	0	0	0	0	0	0	0	0	0	0	0	0	0
AT1G05760	0	0	0	0	0	0	0	0	0	0	0	0	0	0
AT1G05770	0	0	0	0	0	0	0	0	0	0	0	0	0	0
AT1G05780	0	0	0	0	0	0	0	0	0	0	0	0	0	0
AT1G05785	1	0	0	0	0	0	0	0	0	0	0	0	0	0
AT1G05790	0	0	0	0	0	0	0	0	0	0	0	0	0	0
AT1G05800	0	0	0	0	0	0	0	0	0	0	0	0	0	0
AT1G05805	0	0	0	0	0	0	0	0	0	0	0	0	0	0
AT1G05810	0	0	0	0	0	0	0	0	0	0	0	0	0	0
AT1G05820	0	0	0	0	0	0	0	0	0	0	0	0	0	0
AT1G05830	1	0	0	1	0	1	0	0	0	0	0	0	0	0
AT1G05835	0	0	0	0	0	0	0	0	0	0	0	0	0	0
AT1G05840	0	0	0	0	0	0	0	0	0	0	0	0	0	0
AT1G05850	0	0	0	0	0	0	0	0	0	0	0	0	0	0
AT1G05860	0	0	0	0	0	0	0	0	0	0	0	0	0	0
AT1G05870	0	0	0	0	0	0	0	0	0	0	0	0	0	0
AT1G05880	0	0	0	0	0	0	0	0	0	0	0	0	0	0
AT1G05890	0	0	0	0	0	0	0	0	0	0	0	0	0	0
AT1G05894	0	0	0	0	0	0	0	0	0	0	0	0	0	0
AT1G05900	0	0	0	0	0	0	0	0	0	0	0	0	0	0
AT1G05910	0	0	0	0	0	0	0	0	0	0	0	0	0	0
AT1G05920	0	0	0	0	0	0	0	0	0	0	0	0	0	0
AT1G05925	0	0	0	0	0	0	0	0	0	0	0	0	0	0
AT1G05930	0	0	0	0	0	0	0	0	0	0	0	0	0	0
AT1G05940	0	0	0	0	0	0	0	0	0	0	0	0	0	0
AT1G05950	0	0	0	0	0	0	0	0	0	0	0	0	0	0
AT1G05960	1	0	1	0	0	0	0	0	0	0	0	0	0	0
AT1G05970	0	0	0	0	0	0	0	0	0	0	0	0	0	0
AT1G05990	0	0	0	0	0	0	0	1	0	1	0	0	0	0
AT1G06000	0	0	0	0	0	0	0	0	0	0	0	0	0	0
AT1G06010	0	0	0	0	0	0	0	0	0	0	0	0	0	0
AT1G06020	0	0	0	0	0	0	0	0	0	0	0	0	0	0
AT1G06030	0	0	0	0	0	0	0	0	0	0	0	0	0	0
AT1G06040	0	0	0	0	0	0	0	0	0	0	0	0	0	0
AT1G06050	0	0	0	0	0	0	0	0	0	0	0	0	0	0
AT1G06060	0	0	0	0	0	0	0	0	0	0	0	0	0	0
AT1G06070	0	0	0	0	0	0	0	0	0	0	0	0	0	0
AT1G06080	0	0	0	0	0	0	0	0	0	0	0	0	0	0
AT1G06090	0	0	0	0	0	0	0	1	1	0	0	0	0	0
AT1G06100	0	0	0	0	0	0	0	0	0	0	0	0	0	0
AT1G06110	0	0	0	0	0	0	0	0	0	0	0	0	0	0
AT1G06120	0	0	0	0	0	0	0	0	0	0	0	0	0	0
AT1G06130	0	0	0	0	0	0	0	0	0	0	0	0	0	0
AT1G06135	0	0	0	0	0	0	0	0	0	0	0	0	0	0
AT1G06137	0	0	0	0	0	0	0	0	0	0	0	0	0	0
AT1G06140	0	0	0	0	0	0	0	0	0	0	0	0	0	0
AT1G06148	0	0	0	0	0	0	0	0	0	0	0	0	0	0
AT1G06149	0	0	0	0	0	0	0	0	0	0	0	0	0	0
AT1G06150	0	0	0	0	0	0	0	0	0	0	0	0	0	0
AT1G06160	0	0	0	0	0	0	0	0	0	0	0	0	0	0
AT1G06170	0	0	0	0	0	0	0	0	0	0	0	0	0	0
AT1G06180	0	0	0	0	0	0	0	0	0	0	0	0	0	0
AT1G06190	0	0	0	0	0	0	0	0	0	0	0	0	0	0
AT1G06200	0	0	0	0	0	0	0	0	0	0	0	0	0	0
AT1G06210	0	0	0	0	0	0	0	0	0	0	0	0	0	0
AT1G06220	0	0	0	0	0	0	0	0	0	0	0	0	0	0
AT1G06225	0	0	0	0	0	0	0	0	0	0	0	0	0	0
AT1G06230	0	0	0	0	0	0	0	0	0	0	0	0	0	0
AT1G06240	0	0	0	0	0	0	0	0	0	0	0	0	0	0
AT1G06250	0	0	0	0	0	0	0	0	0	0	0	0	0	0
AT1G06260	0	0	0	0	0	0	0	0	0	0	0	0	0	0
AT1G06270	0	0	0	0	0	0	0	0	0	0	0	0	0	0
AT1G06280	0	0	0	0	0	0	0	0	0	0	0	0	0	0
AT1G06290	0	0	0	0	0	0	0	0	0	0	0	0	0	0
AT1G06310	0	0	0	0	0	0	0	0	0	0	0	0	0	0
AT1G06320	0	0	0	0	0	0	0	0	0	0	0	0	0	0
AT1G06330	0	0	0	0	0	0	0	0	0	0	0	0	0	0
AT1G06340	0	0	0	0	0	0	0	0	0	0	0	0	0	0
AT1G06350	0	0	0	0	0	0	0	1	0	0	0	0	0	0
AT1G06360	0	0	0	0	0	0	0	0	0	0	0	0	0	0
AT1G06380	0	0	0	0	0	0	0	0	0	0	0	0	0	0
AT1G06390	0	0	0	0	0	0	0	0	0	0	0	0	0	0
AT1G06400	0	0	0	0	0	0	0	0	0	0	0	0	0	0
AT1G06410	0	0	0	0	0	0	0	0	0	0	0	0	0	0
AT1G06420	0	0	0	0	0	0	0	0	0	0	0	0	0	0
AT1G06430	0	0	0	0	0	0	0	0	0	0	0	0	0	0
AT1G06440	0	0	0	0	0	0	0	0	0	0	0	0	0	0
AT1G06450	0	0	0	0	0	0	0	0	0	0	0	0	0	0
AT1G06460	1	1	0	0	0	1	0	0	0	0	0	0	0	0
AT1G06470	0	0	0	0	0	0	0	0	0	0	0	0	0	0
AT1G06475	0	0	0	0	0	0	0	0	0	0	0	0	0	0
AT1G06490	0	0	0	0	0	0	0	0	0	0	0	0	0	0
AT1G06500	0	0	0	0	0	0	0	0	0	0	0	0	0	0
AT1G06510	0	0	0	0	0	0	0	0	0	0	0	0	0	0
AT1G06515	0	0	0	0	0	0	0	0	0	0	0	0	0	0
AT1G06520	1	1	0	0	0	0	0	0	0	0	0	0	0	0
AT1G06530	0	0	0	0	0	0	0	0	0	0	0	0	0	0
AT1G06540	0	0	0	0	0	0	0	0	0	0	0	0	0	0
AT1G06550	0	0	0	0	0	0	0	0	0	0	0	0	0	0
AT1G06560	0	0	0	0	0	0	0	0	0	0	0	0	0	0
AT1G06570	0	0	0	0	0	0	0	0	0	0	0	0	0	0
AT1G06580	0	0	0	0	0	0	0	0	0	0	0	0	0	0
AT1G06590	0	0	0	0	0	0	0	0	0	0	0	0	0	0
AT1G06620	0	0	0	0	0	0	0	0	0	0	0	0	0	0
AT1G06630	0	0	0	0	0	0	0	1	1	0	1	0	0	0
AT1G06640	0	0	0	0	0	0	0	0	0	0	0	0	0	0
AT1G06645	0	0	0	0	0	0	0	0	0	0	0	0	0	0
AT1G06650	0	0	0	0	0	0	0	0	0	0	0	0	0	0
AT1G06660	0	0	0	0	0	0	0	0	0	0	0	0	0	0
AT1G06670	0	0	0	0	0	0	0	0	0	0	0	0	0	0
AT1G06680	0	0	0	0	0	0	0	0	0	0	0	0	0	0
AT1G06690	0	0	0	0	0	0	0	0	0	0	0	0	0	0
AT1G06700	0	0	0	0	0	0	0	0	0	0	0	0	0	0
AT1G06710	0	0	0	0	0	0	0	0	0	0	0	0	0	0
AT1G06720	0	0	0	0	0	0	0	0	0	0	0	0	0	0
AT1G06730	0	0	0	0	0	0	0	0	0	0	0	0	0	0
AT1G06750	1	0	0	0	0	0	0	0	0	0	0	0	0	0
AT1G06760	0	0	0	0	0	0	0	0	0	0	0	0	0	0
AT1G06770	0	0	0	0	0	0	0	0	0	0	0	0	0	0
AT1G06780	0	0	0	0	0	0	0	0	0	0	0	0	0	0
AT1G06790	0	0	0	0	0	0	0	0	0	0	0	0	0	0
AT1G06800	0	0	0	0	0	0	0	0	0	0	0	0	0	0
AT1G06810	0	0	0	0	0	0	0	0	0	0	0	0	0	0
AT1G06820	0	0	0	0	0	0	0	0	0	0	0	0	0	0
AT1G06830	0	0	0	0	0	0	0	0	0	0	0	0	0	0
AT1G06840	1	0	1	1	0	0	0	0	0	0	0	0	0	0
AT1G06850	0	0	0	0	0	0	0	1	0	1	1	0	0	0
AT1G06870	0	0	0	0	0	0	0	0	0	0	0	0	0	0
AT1G06890	0	0	0	0	0	0	0	0	0	0	0	0	0	0
AT1G06900	0	0	0	0	0	0	0	0	0	0	0	0	0	0
AT1G06910	0	0	0	0	0	0	0	0	0	0	0	0	0	0
AT1G06920	0	0	0	0	0	0	0	0	0	0	0	0	0	0
AT1G06923	0	0	0	0	0	0	0	0	0	0	0	0	0	0
AT1G06925	0	0	0	0	0	0	0	0	0	0	0	0	0	0
AT1G06930	0	0	0	0	0	0	0	0	0	0	0	0	0	0
AT1G06950	0	0	0	0	0	0	0	0	0	0	0	0	0	0
AT1G06960	0	0	0	0	0	0	0	0	0	0	0	0	0	0
AT1G06970	0	0	0	0	0	0	0	0	0	0	0	0	0	0
AT1G06980	0	0	0	0	0	0	0	0	0	0	0	0	0	0
AT1G06990	0	0	0	0	0	0	0	1	0	0	0	0	1	0
AT1G07000	0	0	0	0	0	0	0	0	0	0	0	0	0	0
AT1G07010	0	0	0	0	0	0	0	0	0	0	0	0	0	0
AT1G07020	0	0	0	0	0	0	0	0	0	0	0	0	0	0
AT1G07025	0	0	0	0	0	0	0	0	0	0	0	0	0	0
AT1G07030	0	0	0	0	0	0	0	0	0	0	0	0	0	0
AT1G07040	0	0	0	0	0	0	0	0	0	0	0	0	0	0
AT1G07050	0	0	0	0	0	0	0	0	0	0	0	0	0	0
AT1G07060	0	0	0	0	0	0	0	0	0	0	0	0	0	0
AT1G07070	0	0	0	0	0	0	0	0	0	0	0	0	0	0
AT1G07080	0	0	0	0	0	0	0	0	0	0	0	0	0	0
AT1G07090	0	0	0	0	0	0	0	0	0	0	0	0	0	0
AT1G07110	0	0	0	0	0	0	0	0	0	0	0	0	0	0
AT1G07120	0	0	0	0	0	0	0	0	0	0	0	0	0	0
AT1G07130	0	0	0	0	0	0	0	0	0	0	0	0	0	0
AT1G07135	0	0	0	0	0	0	0	0	0	0	0	0	0	0
AT1G07140	1	2	1	0	0	0	0	0	0	0	0	0	0	0
AT1G07150	0	0	0	0	0	0	0	0	0	0	0	0	0	0
AT1G07160	0	0	0	0	0	0	0	0	0	0	0	0	0	0
AT1G07170	0	0	0	0	0	0	0	0	0	0	0	0	0	0
AT1G07175	0	0	0	0	0	0	0	0	0	0	0	0	0	0
AT1G07180	0	0	0	0	0	0	0	0	0	0	0	0	0	0
AT1G07190	0	0	0	0	0	0	0	0	0	0	0	0	0	0
AT1G07200	0	0	0	0	0	0	0	0	0	0	0	0	0	0
AT1G07210	0	0	0	0	0	0	0	0	0	0	0	0	0	0
AT1G07220	0	0	0	0	0	0	0	1	0	1	0	0	0	0
AT1G07230	0	0	0	0	0	0	0	0	0	0	0	0	0	0
AT1G07240	0	0	0	0	0	0	0	0	0	0	0	0	0	0
AT1G07250	0	0	0	0	0	0	0	0	0	0	0	0	0	0
AT1G07260	0	0	0	0	0	0	0	0	0	0	0	0	0	0
AT1G07270	0	0	0	0	0	0	0	0	0	0	0	0	0	0
AT1G07280	0	0	0	0	0	0	0	0	0	0	0	0	0	0
AT1G07290	0	0	0	0	0	0	0	0	0	0	0	0	0	0
AT1G07300	0	0	0	0	0	0	0	0	0	0	0	0	0	0
AT1G07310	0	0	0	0	0	0	0	0	0	0	0	0	0	0
AT1G07320	0	0	0	0	0	0	0	0	0	0	0	0	0	0
AT1G07330	0	0	0	0	0	0	0	0	0	0	0	0	0	0
AT1G07340	0	0	0	0	0	0	0	0	0	0	0	0	0	0
AT1G07350	0	0	0	0	0	0	0	0	0	0	0	0	0	0
AT1G07360	0	0	0	0	0	0	0	0	0	0	0	0	0	0
AT1G07370	0	0	0	0	0	0	0	0	0	0	0	0	0	0
AT1G07380	0	0	0	0	0	0	0	0	0	0	0	0	0	0
AT1G07390	0	0	0	0	0	0	0	0	0	0	0	0	0	0
AT1G07400	0	0	0	0	0	0	0	0	0	0	0	0	0	0
AT1G07410	0	0	0	0	0	0	0	0	0	0	0	0	0	0
AT1G07420	0	0	0	0	0	0	0	1	0	0	0	0	0	0
AT1G07430	0	0	0	0	0	0	0	0	0	0	0	0	0	0
AT1G07440	0	0	0	0	0	0	0	0	0	0	0	0	0	0
AT1G07450	0	0	0	0	0	0	0	0	0	0	0	0	0	0
AT1G07460	0	0	0	0	0	0	0	0	0	0	0	0	0	0
AT1G07470	0	0	0	0	0	0	0	0	0	0	0	0	0	0
AT1G07473	0	0	0	0	0	0	0	0	0	0	0	0	0	0
AT1G07476	0	0	0	0	0	0	0	0	0	0	0	0	0	0
AT1G07480	0	0	0	0	0	0	0	0	0	0	0	0	0	0
AT1G07485	0	0	0	0	0	0	0	0	0	0	0	0	0	0
AT1G07490	0	0	0	0	0	0	0	1	0	1	1	0	0	0
AT1G07500	0	0	0	0	0	0	0	0	0	0	0	0	0	0
AT1G07510	0	0	0	0	0	0	0	0	0	0	0	0	0	0
AT1G07520	0	0	0	0	0	0	0	0	0	0	0	0	0	0
AT1G07530	0	0	0	0	0	0	0	0	0	0	0	0	0	0
AT1G07540	0	0	0	0	0	0	0	0	0	0	0	0	0	0
AT1G07550	0	0	0	0	0	0	0	0	0	0	0	0	0	0
AT1G07560	0	0	0	0	0	0	0	0	0	0	0	0	0	0
AT1G07570	0	0	0	0	0	0	0	0	0	0	0	0	0	0
AT1G07590	0	0	0	0	0	0	0	0	0	0	0	0	0	0
AT1G07600	0	0	0	0	0	0	0	0	0	0	0	0	0	0
AT1G07610	0	0	0	0	0	0	0	0	0	0	0	0	0	0
AT1G07615	0	0	0	0	0	0	0	0	0	0	0	0	0	0
AT1G07620	0	0	0	0	0	0	0	0	0	0	0	0	0	0
AT1G07630	0	0	0	0	0	0	0	0	0	0	0	0	0	0
AT1G07640	0	0	0	0	0	0	0	0	0	0	0	0	0	0
AT1G07645	0	0	0	0	0	0	0	1	0	0	0	1	1	0
AT1G07650	0	0	0	0	0	0	0	0	0	0	0	0	0	0
AT1G07660	0	0	0	0	0	0	0	0	0	0	0	0	0	0
AT1G07670	0	0	0	0	0	0	0	0	0	0	0	0	0	0
AT1G07680	0	0	0	0	0	0	0	0	0	0	0	0	0	0
AT1G07690	0	0	0	0	0	0	0	0	0	0	0	0	0	0
AT1G07700	0	0	0	0	0	0	0	0	0	0	0	0	0	0
AT1G07705	0	0	0	0	0	0	0	0	0	0	0	0	0	0
AT1G07710	0	0	0	0	0	0	0	0	0	0	0	0	0	0
AT1G07720	0	0	0	0	0	0	0	0	0	0	0	0	0	0
AT1G07725	1	1	0	0	0	0	0	0	0	0	0	0	0	0
AT1G07730	0	0	0	0	0	0	0	0	0	0	0	0	0	0
AT1G07740	0	0	0	0	0	0	0	0	0	0	0	0	0	0
AT1G07745	0	0	0	0	0	0	0	0	0	0	0	0	0	0
AT1G07747	0	0	0	0	0	0	0	0	0	0	0	0	0	0
AT1G07750	1	0	0	0	0	0	0	0	0	0	0	0	0	0
AT1G07770	0	0	0	0	0	0	0	0	0	0	0	0	0	0
AT1G07780	0	0	0	0	0	0	0	0	0	0	0	0	0	0
AT1G07790	0	0	0	0	0	0	0	0	0	0	0	0	0	0
AT1G07795	0	0	0	0	0	0	0	0	0	0	0	0	0	0
AT1G07810	0	0	0	0	0	0	0	0	0	0	0	0	0	0
AT1G07820	0	0	0	0	0	0	0	0	0	0	0	0	0	0
AT1G07830	0	0	0	0	0	0	0	1	0	0	0	1	0	0
AT1G07840	0	0	0	0	0	0	0	0	0	0	0	0	0	0
AT1G07850	0	0	0	0	0	0	0	0	0	0	0	0	0	0
AT1G07860	0	0	0	0	0	0	0	0	0	0	0	0	0	0
AT1G07870	0	0	0	0	0	0	0	0	0	0	0	0	0	0
AT1G07880	0	0	0	0	0	0	0	0	0	0	0	0	0	0
AT1G07885	0	0	0	0	0	0	0	0	0	0	0	0	0	0
AT1G07890	0	0	0	0	0	0	0	0	0	0	0	0	0	0
AT1G07900	0	0	0	0	0	0	0	0	0	0	0	0	0	0
AT1G07901	0	0	0	0	0	0	0	0	0	0	0	0	0	0
AT1G07910	0	0	0	0	0	0	0	0	0	0	0	0	0	0
AT1G07920	0	0	0	0	0	0	0	1	0	0	0	0	0	0
AT1G07930	0	0	0	0	0	0	0	0	0	0	0	0	0	0
AT1G07940	0	0	0	0	0	0	0	0	0	0	0	0	0	0
AT1G07950	0	0	0	0	0	0	0	0	0	0	0	0	0	0
AT1G07960	0	0	0	0	0	0	0	0	0	0	0	0	0	0
AT1G07970	0	0	0	0	0	0	0	0	0	0	0	0	0	0
AT1G07980	0	0	0	0	0	0	0	0	0	0	0	0	0	0
AT1G07985	0	0	0	0	0	0	0	0	0	0	0	0	0	0
AT1G07990	0	0	0	0	0	0	0	0	0	0	0	0	0	0
AT1G08000	0	0	0	0	0	0	0	0	0	0	0	0	0	0
AT1G08005	0	0	0	0	0	0	0	0	0	0	0	0	0	0
AT1G08010	0	0	0	0	0	0	0	0	0	0	0	0	0	0
AT1G08030	0	0	0	0	0	0	0	0	0	0	0	0	0	0
AT1G08032	0	0	0	0	0	0	0	0	0	0	0	0	0	0
AT1G08035	0	0	0	0	0	0	0	0	0	0	0	0	0	0
AT1G08040	0	0	0	0	0	0	0	0	0	0	0	0	0	0
AT1G08050	0	0	0	0	0	0	0	0	0	0	0	0	0	0
AT1G08060	0	0	0	0	0	0	0	0	0	0	0	0	0	0
AT1G08065	0	0	0	0	0	0	0	0	0	0	0	0	0	0
AT1G08070	0	0	0	0	0	0	0	0	0	0	0	0	0	0
AT1G08080	0	0	0	0	0	0	0	0	0	0	0	0	0	0
AT1G08090	0	0	0	0	0	0	0	0	0	0	0	0	0	0
AT1G08100	0	0	0	0	0	0	0	0	0	0	0	0	0	0
AT1G08110	0	0	0	0	0	0	0	0	0	0	0	0	0	0
AT1G08120	0	0	0	0	0	0	0	0	0	0	0	0	0	0
AT1G08125	0	0	0	0	0	0	0	0	0	0	0	0	0	0
AT1G08130	0	0	0	0	0	0	0	0	0	0	0	0	0	0
AT1G08135	0	0	0	0	0	0	0	0	0	0	0	0	0	0
AT1G08140	0	0	0	0	0	0	0	0	0	0	0	0	0	0
AT1G08150	0	0	0	0	0	0	0	1	0	0	1	0	0	0
AT1G08160	0	0	0	0	0	0	0	0	0	0	0	0	0	0
AT1G08165	0	0	0	0	0	0	0	0	0	0	0	0	0	0
AT1G08170	0	0	0	0	0	0	0	0	0	0	0	0	0	0
AT1G08180	0	0	0	0	0	0	0	0	0	0	0	0	0	0
AT1G08190	0	0	0	0	0	0	0	0	0	0	0	0	0	0
AT1G08200	0	0	0	0	0	0	0	0	0	0	0	0	0	0
AT1G08210	0	0	0	0	0	0	0	0	0	0	0	0	0	0
AT1G08220	0	0	0	0	0	0	0	0	0	0	0	0	0	0
AT1G08230	1	0	0	1	0	0	0	0	0	0	0	0	0	0
AT1G08250	0	0	0	0	0	0	0	0	0	0	0	0	0	0
AT1G08260	0	0	0	0	0	0	0	0	0	0	0	0	0	0
AT1G08270	0	0	0	0	0	0	0	0	0	0	0	0	0	0
AT1G08280	0	0	0	0	0	0	0	0	0	0	0	0	0	0
AT1G08290	0	0	0	0	0	0	0	0	0	0	0	0	0	0
AT1G08300	0	0	0	0	0	0	0	0	0	0	0	0	0	0
AT1G08310	0	0	0	0	0	0	0	0	0	0	0	0	0	0
AT1G08315	0	0	0	0	0	0	0	0	0	0	0	0	0	0
AT1G08320	0	0	0	0	0	0	0	0	0	0	0	0	0	0
AT1G08340	0	0	0	0	0	0	0	0	0	0	0	0	0	0
AT1G08350	0	0	0	0	0	0	0	0	0	0	0	0	0	0
AT1G08360	1	0	0	0	0	0	0	0	0	0	0	0	0	0
AT1G08370	0	0	0	0	0	0	0	0	0	0	0	0	0	0
AT1G08380	1	0	0	0	0	1	0	0	0	0	0	0	0	0
AT1G08390	0	0	0	0	0	0	0	0	0	0	0	0	0	0
AT1G08400	0	0	0	0	0	0	0	0	0	0	0	0	0	0
AT1G08410	0	0	0	0	0	0	0	0	0	0	0	0	0	0
AT1G08420	0	0	0	0	0	0	0	0	0	0	0	0	0	0
AT1G08430	0	0	0	0	0	0	0	0	0	0	0	0	0	0
AT1G08440	0	0	0	0	0	0	0	0	0	0	0	0	0	0
AT1G08450	0	0	0	0	0	0	0	0	0	0	0	0	0	0
AT1G08460	0	0	0	0	0	0	0	0	0	0	0	0	0	0
AT1G08465	1	0	0	0	0	0	0	0	0	0	0	0	0	0
AT1G08470	0	0	0	0	0	0	0	0	0	0	0	0	0	0
AT1G08480	0	0	0	0	0	0	0	0	0	0	0	0	0	0
AT1G08490	0	0	0	0	0	0	0	0	0	0	0	0	0	0
AT1G08500	0	0	0	0	0	0	0	0	0	0	0	0	0	0
AT1G08510	0	0	0	0	0	0	0	0	0	0	0	0	0	0
AT1G08520	0	0	0	0	0	0	0	0	0	0	0	0	0	0
AT1G08530	0	0	0	0	0	0	0	0	0	0	0	0	0	0
AT1G08540	0	0	0	0	0	0	0	0	0	0	0	0	0	0
AT1G08550	0	0	0	0	0	0	0	0	0	0	0	0	0	0
AT1G08560	0	0	0	0	0	0	0	0	0	0	0	0	0	0
AT1G08570	0	0	0	0	0	0	0	0	0	0	0	0	0	0
AT1G08580	0	0	0	0	0	0	0	0	0	0	0	0	0	0
AT1G08590	0	0	0	0	0	0	0	0	0	0	0	0	0	0
AT1G08600	0	0	0	0	0	0	0	0	0	0	0	0	0	0
AT1G08610	1	0	0	0	0	0	0	0	0	0	0	0	0	0
AT1G08620	0	0	0	0	0	0	0	1	0	0	0	0	0	0
AT1G08630	0	0	0	0	0	0	0	0	0	0	0	0	0	0
AT1G08640	0	0	0	0	0	0	0	0	0	0	0	0	0	0
AT1G08650	0	0	0	0	0	0	0	0	0	0	0	0	0	0
AT1G08660	0	0	0	0	0	0	0	0	0	0	0	0	0	0
AT1G08670	0	0	0	0	0	0	0	0	0	0	0	0	0	0
AT1G08680	0	0	0	0	0	0	0	0	0	0	0	0	0	0
AT1G08695	0	0	0	0	0	0	0	0	0	0	0	0	0	0
AT1G08700	0	0	0	0	0	0	0	0	0	0	0	0	0	0
AT1G08710	0	0	0	0	0	0	0	0	0	0	0	0	0	0
AT1G08720	0	0	0	0	0	0	0	0	0	0	0	0	0	0
AT1G08730	0	0	0	0	0	0	0	0	0	0	0	0	0	0
AT1G08750	0	0	0	0	0	0	0	0	0	0	0	0	0	0
AT1G08760	0	0	0	0	0	0	0	0	0	0	0	0	0	0
AT1G08770	0	0	0	0	0	0	0	0	0	0	0	0	0	0
AT1G08780	0	0	0	0	0	0	0	0	0	0	0	0	0	0
AT1G08790	0	0	0	0	0	0	0	0	0	0	0	0	0	0
AT1G08800	0	0	0	0	0	0	0	0	0	0	0	0	0	0
AT1G08810	1	0	0	1	0	0	0	0	0	0	0	0	0	0
AT1G08820	0	0	0	0	0	0	0	0	0	0	0	0	0	0
AT1G08830	0	0	0	0	0	0	0	0	0	0	0	0	0	0
AT1G08840	0	0	0	0	0	0	0	0	0	0	0	0	0	0
AT1G08845	0	0	0	0	0	0	0	0	0	0	0	0	0	0
AT1G08860	0	0	0	0	0	0	0	0	0	0	0	0	0	0
AT1G08880	0	0	0	0	0	0	0	0	0	0	0	0	0	0
AT1G08890	0	0	0	0	0	0	0	0	0	0	0	0	0	0
AT1G08900	0	0	0	0	0	0	0	0	0	0	0	0	0	0
AT1G08910	0	0	0	0	0	0	0	0	0	0	0	0	0	0
AT1G08920	0	0	0	0	0	0	0	0	0	0	0	0	0	0
AT1G08930	0	0	0	0	0	0	0	0	0	0	0	0	0	0
AT1G08940	0	0	0	0	0	0	0	0	0	0	0	0	0	0
AT1G08960	0	0	0	0	0	0	0	0	0	0	0	0	0	0
AT1G08970	0	0	0	0	0	0	0	0	0	0	0	0	0	0
AT1G08980	0	0	0	0	0	0	0	0	0	0	0	0	0	0
AT1G08985	0	0	0	0	0	0	0	0	0	0	0	0	0	0
AT1G08990	0	0	0	0	0	0	0	0	0	0	0	0	0	0
AT1G09000	0	0	0	0	0	0	0	0	0	0	0	0	0	0
AT1G09010	0	0	0	0	0	0	0	0	0	0	0	0	0	0
AT1G09020	0	0	0	0	0	0	0	0	0	0	0	0	0	0
AT1G09026	0	0	0	0	0	0	0	0	0	0	0	0	0	0
AT1G09030	0	0	0	0	0	0	0	0	0	0	0	0	0	0
AT1G09040	0	0	0	0	0	0	0	0	0	0	0	0	0	0
AT1G09050	0	0	0	0	0	0	0	0	0	0	0	0	0	0
AT1G09060	0	0	0	0	0	0	0	0	0	0	0	0	0	0
AT1G09070	0	0	0	0	0	0	0	0	0	0	0	0	0	0
AT1G09080	0	0	0	0	0	0	0	0	0	0	0	0	0	0
AT1G09090	0	0	0	0	0	0	0	0	0	0	0	0	0	0
AT1G09100	0	0	0	0	0	0	0	0	0	0	0	0	0	0
AT1G09130	0	0	0	0	0	0	0	0	0	0	0	0	0	0
AT1G09140	0	0	0	0	0	0	0	1	0	0	1	0	0	0
AT1G09150	0	0	0	0	0	0	0	0	0	0	0	0	0	0
AT1G09155	0	0	0	0	0	0	0	0	0	0	0	0	0	0
AT1G09157	0	0	0	0	0	0	0	0	0	0	0	0	0	0
AT1G09160	0	0	0	0	0	0	0	0	0	0	0	0	0	0
AT1G09170	0	0	0	0	0	0	0	0	0	0	0	0	0	0
AT1G09176	0	0	0	0	0	0	0	0	0	0	0	0	0	0
AT1G09180	0	0	0	0	0	0	0	0	0	0	0	0	0	0
AT1G09190	1	0	0	0	0	0	0	0	0	0	0	0	0	0
AT1G09195	0	0	0	0	0	0	0	0	0	0	0	0	0	0
AT1G09200	0	0	0	0	0	0	0	0	0	0	0	0	0	0
AT1G09210	0	0	0	0	0	0	0	0	0	0	0	0	0	0
AT1G09220	0	0	0	0	0	0	0	0	0	0	0	0	0	0
AT1G09230	0	0	0	0	0	0	0	1	0	0	1	0	0	0
AT1G09240	1	0	0	1	0	0	0	0	0	0	0	0	0	0
AT1G09245	0	0	0	0	0	0	0	0	0	0	0	0	0	0
AT1G09250	0	0	0	0	0	0	0	0	0	0	0	0	0	0
AT1G09260	1	0	0	1	0	0	0	0	0	0	0	0	0	0
AT1G09270	1	0	0	1	0	0	0	0	0	0	0	0	0	0
AT1G09280	0	0	0	0	0	0	0	0	0	0	0	0	0	0
AT1G09290	0	0	0	0	0	0	0	0	0	0	0	0	0	0
AT1G09300	0	0	0	0	0	0	0	0	0	0	0	0	0	0
AT1G09310	0	0	0	0	0	0	0	0	0	0	0	0	0	0
AT1G09320	0	0	0	0	0	0	0	0	0	0	0	0	0	0
AT1G09330	0	0	0	0	0	0	0	0	0	0	0	0	0	0
AT1G09340	0	0	0	0	0	0	0	0	0	0	0	0	0	0
AT1G09350	0	0	0	0	0	0	0	0	0	0	0	0	0	0
AT1G09360	0	0	0	0	0	0	0	0	0	0	0	0	0	0
AT1G09370	0	0	0	0	0	0	0	0	0	0	0	0	0	0
AT1G09380	0	0	0	0	0	0	0	0	0	0	0	0	0	0
AT1G09390	0	0	0	0	0	0	0	0	0	0	0	0	0	0
AT1G09400	0	0	0	0	0	0	0	0	0	0	0	0	0	0
AT1G09410	0	0	0	0	0	0	0	0	0	0	0	0	0	0
AT1G09415	0	0	0	0	0	0	0	0	0	0	0	0	0	0
AT1G09420	0	0	0	0	0	0	0	0	0	0	0	0	0	0
AT1G09430	0	0	0	0	0	0	0	0	0	0	0	0	0	0
AT1G09440	0	0	0	0	0	0	0	0	0	0	0	0	0	0
AT1G09450	0	0	0	0	0	0	0	0	0	0	0	0	0	0
AT1G09460	0	0	0	0	0	0	0	0	0	0	0	0	0	0
AT1G09470	0	0	0	0	0	0	0	0	0	0	0	0	0	0
AT1G09480	0	0	0	0	0	0	0	0	0	0	0	0	0	0
AT1G09483	0	0	0	0	0	0	0	0	0	0	0	0	0	0
AT1G09490	0	0	0	0	0	0	0	0	0	0	0	0	0	0
AT1G09500	0	0	0	0	0	0	0	0	0	0	0	0	0	0
AT1G09510	0	0	0	0	0	0	0	1	0	0	0	0	0	0
AT1G09520	0	0	0	0	0	0	0	0	0	0	0	0	0	0
AT1G09530	0	0	0	0	0	0	0	1	0	0	0	0	0	0
AT1G09540	0	0	0	0	0	0	0	0	0	0	0	0	0	0
AT1G09550	0	0	0	0	0	0	0	0	0	0	0	0	0	0
AT1G09560	0	0	0	0	0	0	0	0	0	0	0	0	0	0
AT1G09570	0	0	0	0	0	0	0	0	0	0	0	0	0	0
AT1G09575	0	0	0	0	0	0	0	0	0	0	0	0	0	0
AT1G09580	0	0	0	0	0	0	0	0	0	0	0	0	0	0
AT1G09590	0	0	0	0	0	0	0	0	0	0	0	0	0	0
AT1G09600	0	0	0	0	0	0	0	0	0	0	0	0	0	0
AT1G09610	0	0	0	0	0	0	0	0	0	0	0	0	0	0
AT1G09620	0	0	0	0	0	0	0	0	0	0	0	0	0	0
AT1G09625	0	0	0	0	0	0	0	0	0	0	0	0	0	0
AT1G09630	0	0	0	0	0	0	0	0	0	0	0	0	0	0
AT1G09640	0	0	0	0	0	0	0	0	0	0	0	0	0	0
AT1G09645	0	0	0	0	0	0	0	0	0	0	0	0	0	0
AT1G09650	0	0	0	0	0	0	0	0	0	0	0	0	0	0
AT1G09660	1	0	0	2	0	0	0	0	0	0	0	0	0	0
AT1G09665	0	0	0	0	0	0	0	1	0	0	2	0	0	0
AT1G09680	0	0	0	0	0	0	0	0	0	0	0	0	0	0
AT1G09690	0	0	0	0	0	0	0	0	0	0	0	0	0	0
AT1G09700	0	0	0	0	0	0	0	0	0	0	0	0	0	0
AT1G09710	0	0	0	0	0	0	0	0	0	0	0	0	0	0
AT1G09720	0	0	0	0	0	0	0	0	0	0	0	0	0	0
AT1G09730	0	0	0	0	0	0	0	0	0	0	0	0	0	0
AT1G09740	0	0	0	0	0	0	0	0	0	0	0	0	0	0
AT1G09750	0	0	0	0	0	0	0	0	0	0	0	0	0	0
AT1G09760	0	0	0	0	0	0	0	0	0	0	0	0	0	0
AT1G09770	0	0	0	0	0	0	0	0	0	0	0	0	0	0
AT1G09780	0	0	0	0	0	0	0	0	0	0	0	0	0	0
AT1G09790	1	0	0	0	0	0	0	0	0	0	0	0	0	0
AT1G09794	0	0	0	0	0	0	0	1	0	0	0	0	0	0
AT1G09795	0	0	0	0	0	0	0	0	0	0	0	0	0	0
AT1G09800	0	0	0	0	0	0	0	0	0	0	0	0	0	0
AT1G09810	0	0	0	0	0	0	0	0	0	0	0	0	0	0
AT1G09812	0	0	0	0	0	0	0	0	0	0	0	0	0	0
AT1G09815	0	0	0	0	0	0	0	0	0	0	0	0	0	0
AT1G09820	0	0	0	0	0	0	0	0	0	0	0	0	0	0
AT1G09830	0	0	0	0	0	0	0	0	0	0	0	0	0	0
AT1G09840	0	0	0	0	0	0	0	0	0	0	0	0	0	0
AT1G09850	0	0	0	0	0	0	0	0	0	0	0	0	0	0
AT1G09860	0	0	0	0	0	0	0	0	0	0	0	0	0	0
AT1G09870	0	0	0	0	0	0	0	1	0	0	1	0	0	0
AT1G09880	1	0	0	0	1	0	0	0	0	0	0	0	0	0
AT1G09890	0	0	0	0	0	0	0	0	0	0	0	0	0	0
AT1G09900	0	0	0	0	0	0	0	0	0	0	0	0	0	0
AT1G09910	0	0	0	0	0	0	0	1	0	0	1	0	0	0
AT1G09920	0	0	0	0	0	0	0	0	0	0	0	0	0	0
AT1G09930	0	0	0	0	0	0	0	0	0	0	0	0	0	0
AT1G09932	0	0	0	0	0	0	0	0	0	0	0	0	0	0
AT1G09935	0	0	0	0	0	0	0	1	1	1	0	0	1	0
AT1G09940	0	0	0	0	0	0	0	0	0	0	0	0	0	0
AT1G09950	0	0	0	0	0	0	0	1	0	0	2	1	0	0
AT1G09960	1	0	0	2	1	0	0	0	0	0	0	0	0	0
AT1G09970	0	0	0	0	0	0	0	0	0	0	0	0	0	0
AT1G09980	1	1	0	0	0	0	0	0	0	0	0	0	0	0
AT1G09995	0	0	0	0	0	0	0	0	0	0	0	0	0	0
AT1G10000	0	0	0	0	0	0	0	0	0	0	0	0	0	0
AT1G10010	0	0	0	0	0	0	0	0	0	0	0	0	0	0
AT1G10020	0	0	0	0	0	0	0	0	0	0	0	0	0	0
AT1G10030	0	0	0	0	0	0	0	0	0	0	0	0	0	0
AT1G10040	0	0	0	0	0	0	0	0	0	0	0	0	0	0
AT1G10050	0	0	0	0	0	0	0	0	0	0	0	0	0	0
AT1G10060	0	0	0	0	0	0	0	1	0	0	0	0	0	0
AT1G10070	0	0	0	0	0	0	0	0	0	0	0	0	0	0
AT1G10090	0	0	0	0	0	0	0	0	0	0	0	0	0	0
AT1G10095	0	0	0	0	0	0	0	0	0	0	0	0	0	0
AT1G10100	0	0	0	0	0	0	0	0	0	0	0	0	0	0
AT1G10110	0	0	0	0	0	0	0	0	0	0	0	0	0	0
AT1G10120	0	0	0	0	0	0	0	0	0	0	0	0	0	0
AT1G10130	0	0	0	0	0	0	0	0	0	0	0	0	0	0
AT1G10140	0	0	0	0	0	0	0	0	0	0	0	0	0	0
AT1G10150	0	0	0	0	0	0	0	0	0	0	0	0	0	0
AT1G10155	0	0	0	0	0	0	0	0	0	0	0	0	0	0
AT1G10170	0	0	0	0	0	0	0	0	0	0	0	0	0	0
AT1G10180	0	0	0	0	0	0	0	0	0	0	0	0	0	0
AT1G10190	0	0	0	0	0	0	0	0	0	0	0	0	0	0
AT1G10200	0	0	0	0	0	0	0	0	0	0	0	0	0	0
AT1G10210	0	0	0	0	0	0	0	0	0	0	0	0	0	0
AT1G10220	0	0	0	0	0	0	0	0	0	0	0	0	0	0
AT1G10230	0	0	0	0	0	0	0	0	0	0	0	0	0	0
AT1G10240	0	0	0	0	0	0	0	0	0	0	0	0	0	0
AT1G10250	0	0	0	0	0	0	0	0	0	0	0	0	0	0
AT1G10270	0	0	0	0	0	0	0	0	0	0	0	0	0	0
AT1G10280	0	0	0	0	0	0	0	0	0	0	0	0	0	0
AT1G10290	0	0	0	0	0	0	0	0	0	0	0	0	0	0
AT1G10300	0	0	0	0	0	0	0	0	0	0	0	0	0	0
AT1G10310	0	0	0	0	0	0	0	0	0	0	0	0	0	0
AT1G10320	0	0	0	0	0	0	0	0	0	0	0	0	0	0
AT1G10330	0	0	0	0	0	0	0	0	0	0	0	0	0	0
AT1G10340	0	0	0	0	0	0	0	0	0	0	0	0	0	0
AT1G10350	0	0	0	0	0	0	0	0	0	0	0	0	0	0
AT1G10360	0	0	0	0	0	0	0	0	0	0	0	0	0	0
AT1G10370	0	0	0	0	0	0	0	0	0	0	0	0	0	0
AT1G10380	0	0	0	0	0	0	0	0	0	0	0	0	0	0
AT1G10385	0	0	0	0	0	0	0	0	0	0	0	0	0	0
AT1G10390	0	0	0	0	0	0	0	0	0	0	0	0	0	0
AT1G10400	0	0	0	0	0	0	0	0	0	0	0	0	0	0
AT1G10410	0	0	0	0	0	0	0	0	0	0	0	0	0	0
AT1G10417	1	0	0	0	0	0	0	0	0	0	0	0	0	0
AT1G10430	0	0	0	0	0	0	0	0	0	0	0	0	0	0
AT1G10450	0	0	0	0	0	0	0	0	0	0	0	0	0	0
AT1G10455	0	0	0	0	0	0	0	0	0	0	0	0	0	0
AT1G10460	0	0	0	0	0	0	0	0	0	0	0	0	0	0
AT1G10470	0	0	0	0	0	0	0	0	0	0	0	0	0	0
AT1G10480	0	0	0	0	0	0	0	0	0	0	0	0	0	0
AT1G10490	0	0	0	0	0	0	0	2	1	1	0	0	1	0
AT1G10500	0	0	0	0	0	0	0	0	0	0	0	0	0	0
AT1G10510	0	0	0	0	0	0	0	0	0	0	0	0	0	0
AT1G10520	1	0	0	0	0	0	0	0	0	0	0	0	0	0
AT1G10522	0	0	0	0	0	0	0	0	0	0	0	0	0	0
AT1G10530	0	0	0	0	0	0	0	0	0	0	0	0	0	0
AT1G10540	0	0	0	0	0	0	0	0	0	0	0	0	0	0
AT1G10550	0	0	0	0	0	0	0	0	0	0	0	0	0	0
AT1G10560	0	0	0	0	0	0	0	0	0	0	0	0	0	0
AT1G10570	0	0	0	0	0	0	0	0	0	0	0	0	0	0
AT1G10580	0	0	0	0	0	0	0	0	0	0	0	0	0	0
AT1G10585	0	0	0	0	0	0	0	0	0	0	0	0	0	0
AT1G10586	0	0	0	0	0	0	0	0	0	0	0	0	0	0
AT1G10588	0	0	0	0	0	0	0	0	0	0	0	0	0	0
AT1G10590	1	1	0	0	0	0	0	0	0	0	0	0	0	0
AT1G10600	0	0	0	0	0	0	0	0	0	0	0	0	0	0
AT1G10610	0	0	0	0	0	0	0	1	1	0	0	0	0	0
AT1G10620	0	0	0	0	0	0	0	0	0	0	0	0	0	0
AT1G10630	0	0	0	0	0	0	0	0	0	0	0	0	0	0
AT1G10640	0	0	0	0	0	0	0	0	0	0	0	0	0	0
AT1G10650	0	0	0	0	0	0	0	0	0	0	0	0	0	0
AT1G10652	0	0	0	0	0	0	0	0	0	0	0	0	0	0
AT1G10657	0	0	0	0	0	0	0	0	0	0	0	0	0	0
AT1G10660	0	0	0	0	0	0	0	0	0	0	0	0	0	0
AT1G10670	0	0	0	0	0	0	0	0	0	0	0	0	0	0
AT1G10680	0	0	0	0	0	0	0	0	0	0	0	0	0	0
AT1G10690	0	0	0	0	0	0	0	0	0	0	0	0	0	0
AT1G10700	0	0	0	0	0	0	0	0	0	0	0	0	0	0
AT1G10710	0	0	0	0	0	0	0	0	0	0	0	0	0	0
AT1G10717	0	0	0	0	0	0	0	0	0	0	0	0	0	0
AT1G10720	0	0	0	0	0	0	0	0	0	0	0	0	0	0
AT1G10730	0	0	0	0	0	0	0	0	0	0	0	0	0	0
AT1G10740	0	0	0	0	0	0	0	0	0	0	0	0	0	0
AT1G10745	0	0	0	0	0	0	0	0	0	0	0	0	0	0
AT1G10747	0	0	0	0	0	0	0	0	0	0	0	0	0	0
AT1G10750	0	0	0	0	0	0	0	0	0	0	0	0	0	0
AT1G10760	0	0	0	0	0	0	0	0	0	0	0	0	0	0
AT1G10770	0	0	0	0	0	0	0	0	0	0	0	0	0	0
AT1G10780	0	0	0	0	0	0	0	0	0	0	0	0	0	0
AT1G10790	0	0	0	0	0	0	0	0	0	0	0	0	0	0
AT1G10800	0	0	0	0	0	0	0	0	0	0	0	0	0	0
AT1G10810	1	0	0	0	0	0	0	0	0	0	0	0	0	0
AT1G10820	0	0	0	0	0	0	0	0	0	0	0	0	0	0
AT1G10830	0	0	0	0	0	0	0	0	0	0	0	0	0	0
AT1G10840	0	0	0	0	0	0	0	0	0	0	0	0	0	0
AT1G10850	0	0	0	0	0	0	0	0	0	0	0	0	0	0
AT1G10865	0	0	0	0	0	0	0	0	0	0	0	0	0	0
AT1G10870	0	0	0	0	0	0	0	1	0	0	0	0	0	0
AT1G10880	0	0	0	0	0	0	0	0	0	0	0	0	0	0
AT1G10890	0	0	0	0	0	0	0	0	0	0	0	0	0	0
AT1G10900	0	0	0	0	0	0	0	0	0	0	0	0	0	0
AT1G10910	1	0	1	0	0	0	0	0	0	0	0	0	0	0
AT1G10920	1	0	0	0	0	0	0	0	0	0	0	0	0	0
AT1G10930	0	0	0	0	0	0	0	1	1	0	0	0	0	0
AT1G10940	0	0	0	0	0	0	0	0	0	0	0	0	0	0
AT1G10950	1	1	0	0	0	0	0	0	0	0	0	0	0	0
AT1G10960	0	0	0	0	0	0	0	0	0	0	0	0	0	0
AT1G10970	0	0	0	0	0	0	0	0	0	0	0	0	0	0
AT1G10980	0	0	0	0	0	0	0	0	0	0	0	0	0	0
AT1G10990	0	0	0	0	0	0	0	0	0	0	0	0	0	0
AT1G11000	0	0	0	0	0	0	0	0	0	0	0	0	0	0
AT1G11020	0	0	0	0	0	0	0	0	0	0	0	0	0	0
AT1G11040	0	0	0	0	0	0	0	2	0	0	1	0	1	1
AT1G11050	0	0	0	0	0	0	0	0	0	0	0	0	0	0
AT1G11060	0	0	0	0	0	0	0	0	0	0	0	0	0	0
AT1G11070	0	0	0	0	0	0	0	0	0	0	0	0	0	0
AT1G11080	0	0	0	0	0	0	0	0	0	0	0	0	0	0
AT1G11090	0	0	0	0	0	0	0	0	0	0	0	0	0	0
AT1G11100	0	0	0	0	0	0	0	0	0	0	0	0	0	0
AT1G11110	0	0	0	0	0	0	0	0	0	0	0	0	0	0
AT1G11112	0	0	0	0	0	0	0	1	0	0	1	0	0	0
AT1G11120	1	0	0	1	0	0	0	0	0	0	0	0	0	0
AT1G11125	0	0	0	0	0	0	0	0	0	0	0	0	0	0
AT1G11130	0	0	0	0	0	0	0	0	0	0	0	0	0	0
AT1G11145	0	0	0	0	0	0	0	0	0	0	0	0	0	0
AT1G11160	0	0	0	0	0	0	0	0	0	0	0	0	0	0
AT1G11170	0	0	0	0	0	0	0	0	0	0	0	0	0	0
AT1G11180	0	0	0	0	0	0	0	1	0	0	0	0	1	0
AT1G11190	0	0	0	0	0	0	0	0	0	0	0	0	0	0
AT1G11200	0	0	0	0	0	0	0	0	0	0	0	0	0	0
AT1G11210	0	0	0	0	0	0	0	0	0	0	0	0	0	0
AT1G11220	0	0	0	0	0	0	0	0	0	0	0	0	0	0
AT1G11230	0	0	0	0	0	0	0	0	0	0	0	0	0	0
AT1G11240	1	0	0	0	0	0	0	0	0	0	0	0	0	0
AT1G11250	0	0	0	0	0	0	0	0	0	0	0	0	0	0
AT1G11260	0	0	0	0	0	0	0	0	0	0	0	0	0	0
AT1G11270	0	0	0	0	0	0	0	1	0	0	1	0	0	0
AT1G11280	0	0	0	0	0	0	0	1	0	0	1	0	0	0
AT1G11290	0	0	0	0	0	0	0	0	0	0	0	0	0	0
AT1G11300	0	0	0	0	0	0	0	1	1	0	0	0	0	0
AT1G11310	0	0	0	0	0	0	0	0	0	0	0	0	0	0
AT1G11320	0	0	0	0	0	0	0	0	0	0	0	0	0	0
AT1G11330	0	0	0	0	0	0	0	0	0	0	0	0	0	0
AT1G11340	0	0	0	0	0	0	0	0	0	0	0	0	0	0
AT1G11350	0	0	0	0	0	0	0	0	0	0	0	0	0	0
AT1G11360	0	0	0	0	0	0	0	0	0	0	0	0	0	0
AT1G11362	0	0	0	0	0	0	0	0	0	0	0	0	0	0
AT1G11370	0	0	0	0	0	0	0	0	0	0	0	0	0	0
AT1G11380	0	0	0	0	0	0	0	0	0	0	0	0	0	0
AT1G11390	0	0	0	0	0	0	0	1	1	0	0	0	0	0
AT1G11400	1	1	0	0	0	0	0	2	0	0	0	0	0	0
AT1G11410	0	0	0	0	0	0	0	0	0	0	0	0	0	0
AT1G11420	0	0	0	0	0	0	0	0	0	0	0	0	0	0
AT1G11430	0	0	0	0	0	0	0	0	0	0	0	0	0	0
AT1G11440	0	0	0	0	0	0	0	0	0	0	0	0	0	0
AT1G11450	0	0	0	0	0	0	0	0	0	0	0	0	0	0
AT1G11460	0	0	0	0	0	0	0	0	0	0	0	0	0	0
AT1G11470	0	0	0	0	0	0	0	0	0	0	0	0	0	0
AT1G11475	0	0	0	0	0	0	0	0	0	0	0	0	0	0
AT1G11480	0	0	0	0	0	0	0	0	0	0	0	0	0	0
AT1G11490	0	0	0	0	0	0	0	0	0	0	0	0	0	0
AT1G11500	0	0	0	0	0	0	0	0	0	0	0	0	0	0
AT1G11510	1	0	0	1	0	1	0	0	0	0	0	0	0	0
AT1G11520	0	0	0	0	0	0	0	0	0	0	0	0	0	0
AT1G11530	0	0	0	0	0	0	0	1	0	0	1	0	1	0
AT1G11540	1	1	0	0	0	0	0	0	0	0	0	0	0	0
AT1G11545	0	0	0	0	0	0	0	0	0	0	0	0	0	0
AT1G11560	0	0	0	0	0	0	0	0	0	0	0	0	0	0
AT1G11570	0	0	0	0	0	0	0	0	0	0	0	0	0	0
AT1G11572	0	0	0	0	0	0	0	0	0	0	0	0	0	0
AT1G11580	0	0	0	0	0	0	0	0	0	0	0	0	0	0
AT1G11590	0	0	0	0	0	0	0	0	0	0	0	0	0	0
AT1G11593	0	0	0	0	0	0	0	1	0	0	0	0	0	0
AT1G11600	0	0	0	0	0	0	0	0	0	0	0	0	0	0
AT1G11608	0	0	0	0	0	0	0	0	0	0	0	0	0	0
AT1G11610	0	0	0	0	0	0	0	0	0	0	0	0	0	0
AT1G11620	0	0	0	0	0	0	0	0	0	0	0	0	0	0
AT1G11630	0	0	0	0	0	0	0	0	0	0	0	0	0	0
AT1G11650	0	0	0	0	0	0	0	0	0	0	0	0	0	0
AT1G11655	0	0	0	0	0	0	0	0	0	0	0	0	0	0
AT1G11660	0	0	0	0	0	0	0	0	0	0	0	0	0	0
AT1G11670	0	0	0	0	0	0	0	0	0	0	0	0	0	0
AT1G11680	0	0	0	0	0	0	0	0	0	0	0	0	0	0
AT1G11684	0	0	0	0	0	0	0	0	0	0	0	0	0	0
AT1G11690	0	0	0	0	0	0	0	0	0	0	0	0	0	0
AT1G11700	0	0	0	0	0	0	0	0	0	0	0	0	0	0
AT1G11710	0	0	0	0	0	0	0	0	0	0	0	0	0	0
AT1G11720	0	0	0	0	0	0	0	0	0	0	0	0	0	0
AT1G11730	0	0	0	0	0	0	0	0	0	0	0	0	0	0
AT1G11740	0	0	0	0	0	0	0	0	0	0	0	0	0	0
AT1G11750	0	0	0	0	0	0	0	0	0	0	0	0	0	0
AT1G11755	0	0	0	0	0	0	0	0	0	0	0	0	0	0
AT1G11760	0	0	0	0	0	0	0	0	0	0	0	0	0	0
AT1G11765	0	0	0	0	0	0	0	0	0	0	0	0	0	0
AT1G11770	0	0	0	0	0	0	0	0	0	0	0	0	0	0
AT1G11780	0	0	0	0	0	0	0	0	0	0	0	0	0	0
AT1G11785	0	0	0	0	0	0	0	0	0	0	0	0	0	0
AT1G11790	0	0	0	0	0	0	0	0	0	0	0	0	0	0
AT1G11800	1	0	0	0	0	0	0	0	0	0	0	0	0	0
AT1G11810	0	0	0	0	0	0	0	0	0	0	0	0	0	0
AT1G11820	0	0	0	0	0	0	0	0	0	0	0	0	0	0
AT1G11840	0	0	0	0	0	0	0	0	0	0	0	0	0	0
AT1G11850	0	0	0	0	0	0	0	0	0	0	0	0	0	0
AT1G11860	0	0	0	0	0	0	0	0	0	0	0	0	0	0
AT1G11870	0	0	0	0	0	0	0	0	0	0	0	0	0	0
AT1G11880	0	0	0	0	0	0	0	0	0	0	0	0	0	0
AT1G11890	0	0	0	0	0	0	0	0	0	0	0	0	0	0
AT1G11900	0	0	0	0	0	0	0	0	0	0	0	0	0	0
AT1G11905	0	0	0	0	0	0	0	0	0	0	0	0	0	0
AT1G11910	0	0	0	0	0	0	0	0	0	0	0	0	0	0
AT1G11915	0	0	0	0	0	0	0	0	0	0	0	0	0	0
AT1G11920	0	0	0	0	0	0	0	0	0	0	0	0	0	0
AT1G11925	0	0	0	0	0	0	0	0	0	0	0	0	0	0
AT1G11930	0	0	0	0	0	0	0	0	0	0	0	0	0	0
AT1G11940	0	0	0	0	0	0	0	0	0	0	0	0	0	0
AT1G11950	0	0	0	0	0	0	0	0	0	0	0	0	0	0
AT1G11960	0	0	0	0	0	0	0	0	0	0	0	0	0	0
AT1G11970	0	0	0	0	0	0	0	0	0	0	0	0	0	0
AT1G11980	0	0	0	0	0	0	0	0	0	0	0	0	0	0
AT1G11990	0	0	0	0	0	0	0	0	0	0	0	0	0	0
AT1G12000	0	0	0	0	0	0	0	0	0	0	0	0	0	0
AT1G12010	0	0	0	0	0	0	0	0	0	0	0	0	0	0
AT1G12020	0	0	0	0	0	0	0	1	0	0	0	0	0	0
AT1G12030	0	0	0	0	0	0	0	0	0	0	0	0	0	0
AT1G12040	0	0	0	0	0	0	0	0	0	0	0	0	0	0
AT1G12050	0	0	0	0	0	0	0	0	0	0	0	0	0	0
AT1G12060	0	0	0	0	0	0	0	0	0	0	0	0	0	0
AT1G12064	0	0	0	0	0	0	0	0	0	0	0	0	0	0
AT1G12070	0	0	0	0	0	0	0	0	0	0	0	0	0	0
AT1G12080	0	0	0	0	0	0	0	0	0	0	0	0	0	0
AT1G12090	0	0	0	0	0	0	0	0	0	0	0	0	0	0
AT1G12100	0	0	0	0	0	0	0	0	0	0	0	0	0	0
AT1G12110	0	0	0	0	0	0	0	0	0	0	0	0	0	0
AT1G12120	0	0	0	0	0	0	0	1	0	0	0	0	0	0
AT1G12130	1	0	0	0	0	0	0	0	0	0	0	0	0	0
AT1G12140	0	0	0	0	0	0	0	0	0	0	0	0	0	0
AT1G12150	0	0	0	0	0	0	0	0	0	0	0	0	0	0
AT1G12160	0	0	0	0	0	0	0	0	0	0	0	0	0	0
AT1G12170	0	0	0	0	0	0	0	0	0	0	0	0	0	0
AT1G12180	0	0	0	0	0	0	0	0	0	0	0	0	0	0
AT1G12190	0	0	0	0	0	0	0	1	0	0	1	0	1	0
AT1G12200	0	0	0	0	0	0	0	0	0	0	0	0	0	0
AT1G12210	0	0	0	0	0	0	0	0	0	0	0	0	0	0
AT1G12211	0	0	0	0	0	0	0	0	0	0	0	0	0	0
AT1G12220	0	0	0	0	0	0	0	0	0	0	0	0	0	0
AT1G12230	0	0	0	0	0	0	0	0	0	0	0	0	0	0
AT1G12240	0	0	0	0	0	0	0	0	0	0	0	0	0	0
AT1G12244	0	0	0	0	0	0	0	0	0	0	0	0	0	0
AT1G12250	0	0	0	0	0	0	0	0	0	0	0	0	0	0
AT1G12260	0	0	0	0	0	0	0	0	0	0	0	0	0	0
AT1G12270	0	0	0	0	0	0	0	0	0	0	0	0	0	0
AT1G12280	0	0	0	0	0	0	0	0	0	0	0	0	0	0
AT1G12290	0	0	0	0	0	0	0	0	0	0	0	0	0	0
AT1G12300	0	0	0	0	0	0	0	0	0	0	0	0	0	0
AT1G12310	0	0	0	0	0	0	0	0	0	0	0	0	0	0
AT1G12320	0	0	0	0	0	0	0	0	0	0	0	0	0	0
AT1G12330	0	0	0	0	0	0	0	0	0	0	0	0	0	0
AT1G12340	0	0	0	0	0	0	0	0	0	0	0	0	0	0
AT1G12350	0	0	0	0	0	0	0	0	0	0	0	0	0	0
AT1G12360	1	1	1	1	0	0	0	0	0	0	0	0	0	0
AT1G12370	0	0	0	0	0	0	0	0	0	0	0	0	0	0
AT1G12380	0	0	0	0	0	0	0	0	0	0	0	0	0	0
AT1G12390	0	0	0	0	0	0	0	0	0	0	0	0	0	0
AT1G12400	0	0	0	0	0	0	0	0	0	0	0	0	0	0
AT1G12410	0	0	0	0	0	0	0	0	0	0	0	0	0	0
AT1G12411	0	0	0	0	0	0	0	0	0	0	0	0	0	0
AT1G12420	0	0	0	0	0	0	0	0	0	0	0	0	0	0
AT1G12423	0	0	0	0	0	0	0	0	0	0	0	0	0	0
AT1G12430	0	0	0	0	0	0	0	0	0	0	0	0	0	0
AT1G12440	0	0	0	0	0	0	0	0	0	0	0	0	0	0
AT1G12450	0	0	0	0	0	0	0	0	0	0	0	0	0	0
AT1G12451	0	0	0	0	0	0	0	0	0	0	0	0	0	0
AT1G12460	1	0	0	1	0	0	0	0	0	0	0	0	0	0
AT1G12470	0	0	0	0	0	0	0	0	0	0	0	0	0	0
AT1G12480	0	0	0	0	0	0	0	1	0	0	0	0	0	0
AT1G12490	0	0	0	0	0	0	0	0	0	0	0	0	0	0
AT1G12500	0	0	0	0	0	0	0	0	0	0	0	0	0	0
AT1G12520	0	0	0	0	0	0	0	0	0	0	0	0	0	0
AT1G12530	0	0	0	0	0	0	0	0	0	0	0	0	0	0
AT1G12540	0	0	0	0	0	0	0	0	0	0	0	0	0	0
AT1G12550	0	0	0	0	0	0	0	0	0	0	0	0	0	0
AT1G12560	0	0	0	0	0	0	0	0	0	0	0	0	0	0
AT1G12570	0	0	0	0	0	0	0	0	0	0	0	0	0	0
AT1G12580	0	0	0	0	0	0	0	0	0	0	0	0	0	0
AT1G12600	0	0	0	0	0	0	0	0	0	0	0	0	0	0
AT1G12610	1	0	0	0	0	0	0	0	0	0	0	0	0	0
AT1G12620	0	0	0	0	0	0	0	0	0	0	0	0	0	0
AT1G12630	0	0	0	0	0	0	0	0	0	0	0	0	0	0
AT1G12640	0	0	0	0	0	0	0	0	0	0	0	0	0	0
AT1G12650	0	0	0	0	0	0	0	0	0	0	0	0	0	0
AT1G12660	0	0	0	0	0	0	0	0	0	0	0	0	0	0
AT1G12663	0	0	0	0	0	0	0	0	0	0	0	0	0	0
AT1G12665	0	0	0	0	0	0	0	0	0	0	0	0	0	0
AT1G12672	0	0	0	0	0	0	0	0	0	0	0	0	0	0
AT1G12680	0	0	0	0	0	0	0	0	0	0	0	0	0	0
AT1G12700	0	0	0	0	0	0	0	0	0	0	0	0	0	0
AT1G12710	0	0	0	0	0	0	0	0	0	0	0	0	0	0
AT1G12730	0	0	0	0	0	0	0	0	0	0	0	0	0	0
AT1G12740	0	0	0	0	0	0	0	0	0	0	0	0	0	0
AT1G12750	0	0	0	0	0	0	0	0	0	0	0	0	0	0
AT1G12760	0	0	0	0	0	0	0	0	0	0	0	0	0	0
AT1G12770	0	0	0	0	0	0	0	0	0	0	0	0	0	0
AT1G12775	0	0	0	0	0	0	0	0	0	0	0	0	0	0
AT1G12780	0	0	0	0	0	0	0	0	0	0	0	0	0	0
AT1G12790	0	0	0	0	0	0	0	0	0	0	0	0	0	0
AT1G12800	0	0	0	0	0	0	0	0	0	0	0	0	0	0
AT1G12805	0	0	0	0	0	0	0	0	0	0	0	0	0	0
AT1G12810	0	0	0	0	0	0	0	0	0	0	0	0	0	0
AT1G12820	0	0	0	0	0	0	0	0	0	0	0	0	0	0
AT1G12830	0	0	0	0	0	0	0	0	0	0	0	0	0	0
AT1G12840	0	0	0	0	0	0	0	0	0	0	0	0	0	0
AT1G12845	0	0	0	0	0	0	0	0	0	0	0	0	0	0
AT1G12850	0	0	0	0	0	0	0	0	0	0	0	0	0	0
AT1G12855	0	0	0	0	0	0	0	0	0	0	0	0	0	0
AT1G12860	0	0	0	0	0	0	0	0	0	0	0	0	0	0
AT1G12870	0	0	0	0	0	0	0	0	0	0	0	0	0	0
AT1G12880	0	0	0	0	0	0	0	0	0	0	0	0	0	0
AT1G12890	0	0	0	0	0	0	0	0	0	0	0	0	0	0
AT1G12900	0	0	0	0	0	0	0	0	0	0	0	0	0	0
AT1G12910	0	0	0	0	0	0	0	1	1	0	0	0	1	0
AT1G12920	0	0	0	0	0	0	0	0	0	0	0	0	0	0
AT1G12930	0	0	0	0	0	0	0	0	0	0	0	0	0	0
AT1G12938	0	0	0	0	0	0	0	1	1	0	0	0	0	0
AT1G12940	0	0	0	0	0	0	0	0	0	0	0	0	0	0
AT1G12950	0	0	0	0	0	0	0	0	0	0	0	0	0	0
AT1G12960	0	0	0	0	0	0	0	0	0	0	0	0	0	0
AT1G12970	0	0	0	0	0	0	0	0	0	0	0	0	0	0
AT1G12980	1	0	1	0	0	0	0	0	0	0	0	0	0	0
AT1G12990	1	0	0	0	0	0	0	0	0	0	0	0	0	0
AT1G13000	0	0	0	0	0	0	0	0	0	0	0	0	0	0
AT1G13020	0	0	0	0	0	0	0	0	0	0	0	0	0	0
AT1G13030	0	0	0	0	0	0	0	0	0	0	0	0	0	0
AT1G13040	0	0	0	0	0	0	0	0	0	0	0	0	0	0
AT1G13050	0	0	0	0	0	0	0	0	0	0	0	0	0	0
AT1G13060	0	0	0	0	0	0	0	0	0	0	0	0	0	0
AT1G13080	0	0	0	0	0	0	0	0	0	0	0	0	0	0
AT1G13090	0	0	0	0	0	0	0	0	0	0	0	0	0	0
AT1G13100	0	0	0	0	0	0	0	0	0	0	0	0	0	0
AT1G13110	0	0	0	0	0	0	0	0	0	0	0	0	0	0
AT1G13120	0	0	0	0	0	0	0	0	0	0	0	0	0	0
AT1G13130	0	0	0	0	0	0	0	0	0	0	0	0	0	0
AT1G13140	0	0	0	0	0	0	0	0	0	0	0	0	0	0
AT1G13150	0	0	0	0	0	0	0	0	0	0	0	0	0	0
AT1G13160	0	0	0	0	0	0	0	0	0	0	0	0	0	0
AT1G13170	0	0	0	0	0	0	0	0	0	0	0	0	0	0
AT1G13180	0	0	0	0	0	0	0	0	0	0	0	0	0	0
AT1G13190	0	0	0	0	0	0	0	0	0	0	0	0	0	0
AT1G13195	0	0	0	0	0	0	0	0	0	0	0	0	0	0
AT1G13200	0	0	0	0	0	0	0	0	0	0	0	0	0	0
AT1G13210	0	0	0	0	0	0	0	0	0	0	0	0	0	0
AT1G13220	0	0	0	0	0	0	0	0	0	0	0	0	0	0
AT1G13230	0	0	0	0	0	0	0	0	0	0	0	0	0	0
AT1G13245	0	0	0	0	0	0	0	0	0	0	0	0	0	0
AT1G13250	0	0	0	0	0	0	0	0	0	0	0	0	0	0
AT1G13260	0	0	0	0	0	0	0	1	0	1	2	0	0	0
AT1G13270	0	0	0	0	0	0	0	0	0	0	0	0	0	0
AT1G13280	0	0	0	0	0	0	0	0	0	0	0	0	0	0
AT1G13290	0	0	0	0	0	0	0	0	0	0	0	0	0	0
AT1G13300	0	0	0	0	0	0	0	0	0	0	0	0	0	0
AT1G13310	0	0	0	0	0	0	0	0	0	0	0	0	0	0
AT1G13320	0	0	0	0	0	0	0	0	0	0	0	0	0	0
AT1G13330	0	0	0	0	0	0	0	0	0	0	0	0	0	0
AT1G13340	0	0	0	0	0	0	0	0	0	0	0	0	0	0
AT1G13350	0	0	0	0	0	0	0	0	0	0	0	0	0	0
AT1G13360	0	0	0	0	0	0	0	0	0	0	0	0	0	0
AT1G13370	0	0	0	0	0	0	0	0	0	0	0	0	0	0
AT1G13380	0	0	0	0	0	0	0	0	0	0	0	0	0	0
AT1G13390	0	0	0	0	0	0	0	0	0	0	0	0	0	0
AT1G13400	0	0	0	0	0	0	0	0	0	0	0	0	0	0
AT1G13410	0	0	0	0	0	0	0	0	0	0	0	0	0	0
AT1G13420	0	0	0	0	0	0	0	0	0	0	0	0	0	0
AT1G13430	0	0	0	0	0	0	0	0	0	0	0	0	0	0
AT1G13440	0	0	0	0	0	0	0	0	0	0	0	0	0	0
AT1G13450	0	0	0	0	0	0	0	1	0	0	0	1	0	0
AT1G13460	0	0	0	0	0	0	0	0	0	0	0	0	0	0
AT1G13470	0	0	0	0	0	0	0	0	0	0	0	0	0	0
AT1G13480	0	0	0	0	0	0	0	2	0	0	0	0	2	0
AT1G13485	0	0	0	0	0	0	0	2	0	0	0	0	2	0
AT1G13490	0	0	0	0	0	0	0	0	0	0	0	0	0	0
AT1G13500	0	0	0	0	0	0	0	0	0	0	0	0	0	0
AT1G13510	0	0	0	0	0	0	0	0	0	0	0	0	0	0
AT1G13520	0	0	0	0	0	0	0	1	0	0	1	0	1	0
AT1G13530	0	0	0	0	0	0	0	1	0	1	0	0	0	0
AT1G13540	0	0	0	0	0	0	0	0	0	0	0	0	0	0
AT1G13550	0	0	0	0	0	0	0	0	0	0	0	0	0	0
AT1G13560	0	0	0	0	0	0	0	0	0	0	0	0	0	0
AT1G13570	0	0	0	0	0	0	0	0	0	0	0	0	0	0
AT1G13580	0	0	0	0	0	0	0	0	0	0	0	0	0	0
AT1G13590	0	0	0	0	0	0	0	0	0	0	0	0	0	0
AT1G13600	0	0	0	0	0	0	0	0	0	0	0	0	0	0
AT1G13605	0	0	0	0	0	0	0	0	0	0	0	0	0	0
AT1G13607	0	0	0	0	0	0	0	0	0	0	0	0	0	0
AT1G13608	0	0	0	0	0	0	0	0	0	0	0	0	0	0
AT1G13609	0	0	0	0	0	0	0	0	0	0	0	0	0	0
AT1G13610	1	0	0	0	0	0	0	0	0	0	0	0	0	0
AT1G13620	0	0	0	0	0	0	0	1	0	0	0	0	0	0
AT1G13630	0	0	0	0	0	0	0	0	0	0	0	0	0	0
AT1G13635	0	0	0	0	0	0	0	0	0	0	0	0	0	0
AT1G13640	0	0	0	0	0	0	0	0	0	0	0	0	0	0
AT1G13650	0	0	0	0	0	0	0	0	0	0	0	0	0	0
AT1G13670	0	0	0	0	0	0	0	0	0	0	0	0	0	0
AT1G13680	0	0	0	0	0	0	0	1	0	0	0	0	0	0
AT1G13690	0	0	0	0	0	0	0	0	0	0	0	0	0	0
AT1G13700	0	0	0	0	0	0	0	0	0	0	0	0	0	0
AT1G13710	1	0	0	1	0	1	0	0	0	0	0	0	0	0
AT1G13730	0	0	0	0	0	0	0	0	0	0	0	0	0	0
AT1G13740	0	0	0	0	0	0	0	0	0	0	0	0	0	0
AT1G13750	0	0	0	0	0	0	0	0	0	0	0	0	0	0
AT1G13755	0	0	0	0	0	0	0	0	0	0	0	0	0	0
AT1G13760	0	0	0	0	0	0	0	0	0	0	0	0	0	0
AT1G13770	0	0	0	0	0	0	0	0	0	0	0	0	0	0
AT1G13780	0	0	0	0	0	0	0	0	0	0	0	0	0	0
AT1G13790	0	0	0	0	0	0	0	0	0	0	0	0	0	0
AT1G13800	0	0	0	0	0	0	0	1	0	0	0	0	0	0
AT1G13810	0	0	0	0	0	0	0	0	0	0	0	0	0	0
AT1G13820	1	0	0	0	0	0	0	0	0	0	0	0	0	0
AT1G13830	0	0	0	0	0	0	0	0	0	0	0	0	0	0
AT1G13860	0	0	0	0	0	0	0	0	0	0	0	0	0	0
AT1G13870	0	0	0	0	0	0	0	0	0	0	0	0	0	0
AT1G13880	0	0	0	0	0	0	0	0	0	0	0	0	0	0
AT1G13890	0	0	0	0	0	0	0	0	0	0	0	0	0	0
AT1G13900	0	0	0	0	0	0	0	0	0	0	0	0	0	0
AT1G13910	0	0	0	0	0	0	0	0	0	0	0	0	0	0
AT1G13920	0	0	0	0	0	0	0	0	0	0	0	0	0	0
AT1G13930	0	0	0	0	0	0	0	0	0	0	0	0	0	0
AT1G13940	0	0	0	0	0	0	0	1	0	0	0	0	0	0
AT1G13950	0	0	0	0	0	0	0	0	0	0	0	0	0	0
AT1G13960	0	0	0	0	0	0	0	0	0	0	0	0	0	0
AT1G13970	0	0	0	0	0	0	0	0	0	0	0	0	0	0
AT1G13980	1	0	0	0	0	0	0	0	0	0	0	0	0	0
AT1G13990	0	0	0	0	0	0	0	0	0	0	0	0	0	0
AT1G14000	0	0	0	0	0	0	0	0	0	0	0	0	0	0
AT1G14010	0	0	0	0	0	0	0	0	0	0	0	0	0	0
AT1G14020	0	0	0	0	0	0	0	0	0	0	0	0	0	0
AT1G14030	0	0	0	0	0	0	0	1	0	0	0	0	0	1
AT1G14040	3	0	0	0	0	0	1	0	0	0	0	0	0	0
AT1G14048	0	0	0	0	0	0	0	0	0	0	0	0	0	0
AT1G14060	0	0	0	0	0	0	0	0	0	0	0	0	0	0
AT1G14070	0	0	0	0	0	0	0	0	0	0	0	0	0	0
AT1G14080	0	0	0	0	0	0	0	0	0	0	0	0	0	0
AT1G14100	0	0	0	0	0	0	0	0	0	0	0	0	0	0
AT1G14110	0	0	0	0	0	0	0	0	0	0	0	0	0	0
AT1G14120	0	0	0	0	0	0	0	0	0	0	0	0	0	0
AT1G14130	0	0	0	0	0	0	0	0	0	0	0	0	0	0
AT1G14140	1	0	0	0	0	0	0	0	0	0	0	0	0	0
AT1G14150	0	0	0	0	0	0	0	0	0	0	0	0	0	0
AT1G14160	0	0	0	0	0	0	0	0	0	0	0	0	0	0
AT1G14170	0	0	0	0	0	0	0	0	0	0	0	0	0	0
AT1G14180	0	0	0	0	0	0	0	0	0	0	0	0	0	0
AT1G14185	0	0	0	0	0	0	0	0	0	0	0	0	0	0
AT1G14190	0	0	0	0	0	0	0	0	0	0	0	0	0	0
AT1G14200	0	0	0	0	0	0	0	0	0	0	0	0	0	0
AT1G14205	0	0	0	0	0	0	0	0	0	0	0	0	0	0
AT1G14210	0	0	0	0	0	0	0	0	0	0	0	0	0	0
AT1G14220	0	0	0	0	0	0	0	0	0	0	0	0	0	0
AT1G14225	0	0	0	0	0	0	0	0	0	0	0	0	0	0
AT1G14230	0	0	0	0	0	0	0	0	0	0	0	0	0	0
AT1G14240	0	0	0	0	0	0	0	1	0	0	0	0	0	0
AT1G14250	0	0	0	0	0	0	0	0	0	0	0	0	0	0
AT1G14260	0	0	0	0	0	0	0	0	0	0	0	0	0	0
AT1G14270	0	0	0	0	0	0	0	0	0	0	0	0	0	0
AT1G14280	0	0	0	0	0	0	0	0	0	0	0	0	0	0
AT1G14290	0	0	0	0	0	0	0	0	0	0	0	0	0	0
AT1G14300	0	0	0	0	0	0	0	0	0	0	0	0	0	0
AT1G14310	0	0	0	0	0	0	0	0	0	0	0	0	0	0
AT1G14315	0	0	0	0	0	0	0	0	0	0	0	0	0	0
AT1G14320	0	0	0	0	0	0	0	0	0	0	0	0	0	0
AT1G14330	0	0	0	0	0	0	0	1	0	0	0	0	0	0
AT1G14340	2	0	0	0	0	0	0	1	0	0	0	0	0	0
AT1G14345	1	0	0	0	0	0	0	0	0	0	0	0	0	0
AT1G14350	0	0	0	0	0	0	0	0	0	0	0	0	0	0
AT1G14360	0	0	0	0	0	0	0	0	0	0	0	0	0	0
AT1G14370	0	0	0	0	0	0	0	0	0	0	0	0	0	0
AT1G14380	0	0	0	0	0	0	0	0	0	0	0	0	0	0
AT1G14390	0	0	0	0	0	0	0	0	0	0	0	0	0	0
AT1G14400	0	0	0	0	0	0	0	0	0	0	0	0	0	0
AT1G14410	0	0	0	0	0	0	0	0	0	0	0	0	0	0
AT1G14420	0	0	0	0	0	0	0	0	0	0	0	0	0	0
AT1G14430	0	0	0	0	0	0	0	0	0	0	0	0	0	0
AT1G14440	1	0	0	0	0	1	0	0	0	0	0	0	0	0
AT1G14450	0	0	0	0	0	0	0	0	0	0	0	0	0	0
AT1G14455	0	0	0	0	0	0	0	0	0	0	0	0	0	0
AT1G14460	0	0	0	0	0	0	0	0	0	0	0	0	0	0
AT1G14470	0	0	0	0	0	0	0	0	0	0	0	0	0	0
AT1G14480	1	0	0	0	0	0	0	0	0	0	0	0	0	0
AT1G14490	0	0	0	0	0	0	0	0	0	0	0	0	0	0
AT1G14500	0	0	0	0	0	0	0	0	0	0	0	0	0	0
AT1G14510	0	0	0	0	0	0	0	0	0	0	0	0	0	0
AT1G14520	0	0	0	0	0	0	0	0	0	0	0	0	0	0
AT1G14530	0	0	0	0	0	0	0	0	0	0	0	0	0	0
AT1G14540	0	0	0	0	0	0	0	0	0	0	0	0	0	0
AT1G14549	0	0	0	0	0	0	0	0	0	0	0	0	0	0
AT1G14550	0	0	0	0	0	0	0	0	0	0	0	0	0	0
AT1G14560	0	0	0	0	0	0	0	0	0	0	0	0	0	0
AT1G14570	0	0	0	0	0	0	0	0	0	0	0	0	0	0
AT1G14580	0	0	0	0	0	0	0	0	0	0	0	0	0	0
AT1G14590	0	0	0	0	0	0	0	0	0	0	0	0	0	0
AT1G14600	0	0	0	0	0	0	0	0	0	0	0	0	0	0
AT1G14610	0	0	0	0	0	0	0	0	0	0	0	0	0	0
AT1G14620	1	0	0	0	0	0	0	0	0	0	0	0	0	0
AT1G14630	0	0	0	0	0	0	0	0	0	0	0	0	0	0
AT1G14640	0	0	0	0	0	0	0	0	0	0	0	0	0	0
AT1G14642	0	0	0	0	0	0	0	1	0	0	0	0	0	0
AT1G14650	0	0	0	0	0	0	0	1	0	0	0	0	0	0
AT1G14660	0	0	0	0	0	0	0	0	0	0	0	0	0	0
AT1G14670	0	0	0	0	0	0	0	0	0	0	0	0	0	0
AT1G14680	0	0	0	0	0	0	0	0	0	0	0	0	0	0
AT1G14685	0	0	0	0	0	0	0	1	0	0	0	0	0	0
AT1G14686	0	0	0	0	0	0	0	0	0	0	0	0	0	0
AT1G14687	0	0	0	0	0	0	0	0	0	0	0	0	0	0
AT1G14688	0	0	0	0	0	0	0	1	0	0	0	0	0	0
AT1G14690	0	0	0	0	0	0	0	0	0	0	0	0	0	0
AT1G14700	0	0	0	0	0	0	0	0	0	0	0	0	0	0
AT1G14710	0	0	0	0	0	0	0	0	0	0	0	0	0	0
AT1G14720	0	0	0	0	0	0	0	0	0	0	0	0	0	0
AT1G14730	0	0	0	0	0	0	0	0	0	0	0	0	0	0
AT1G14740	0	0	0	0	0	0	0	0	0	0	0	0	0	0
AT1G14750	0	0	0	0	0	0	0	0	0	0	0	0	0	0
AT1G14755	0	0	0	0	0	0	0	0	0	0	0	0	0	0
AT1G14760	0	0	0	0	0	0	0	0	0	0	0	0	0	0
AT1G14770	0	0	0	0	0	0	0	0	0	0	0	0	0	0
AT1G14780	0	0	0	0	0	0	0	0	0	0	0	0	0	0
AT1G14790	0	0	0	0	0	0	0	0	0	0	0	0	0	0
AT1G14800	0	0	0	0	0	0	0	0	0	0	0	0	0	0
AT1G14810	0	0	0	0	0	0	0	0	0	0	0	0	0	0
AT1G14820	0	0	0	0	0	0	0	0	0	0	0	0	0	0
AT1G14830	0	0	0	0	0	0	0	0	0	0	0	0	0	0
AT1G14840	1	2	1	0	0	1	0	0	0	0	0	0	0	0
AT1G14850	0	0	0	0	0	0	0	0	0	0	0	0	0	0
AT1G14860	0	0	0	0	0	0	0	0	0	0	0	0	0	0
AT1G14870	0	0	0	0	0	0	0	0	0	0	0	0	0	0
AT1G14880	0	0	0	0	0	0	0	0	0	0	0	0	0	0
AT1G14890	1	0	0	0	0	0	0	0	0	0	0	0	0	0
AT1G14900	1	1	0	0	0	0	0	0	0	0	0	0	0	0
AT1G14910	0	0	0	0	0	0	0	0	0	0	0	0	0	0
AT1G14920	0	0	0	0	0	0	0	0	0	0	0	0	0	0
AT1G14930	0	0	0	0	0	0	0	0	0	0	0	0	0	0
AT1G14940	0	0	0	0	0	0	0	2	0	0	0	0	1	0
AT1G14950	0	0	0	0	0	0	0	0	0	0	0	0	0	0
AT1G14960	0	0	0	0	0	0	0	0	0	0	0	0	0	0
AT1G14970	0	0	0	0	0	0	0	0	0	0	0	0	0	0
AT1G14980	0	0	0	0	0	0	0	0	0	0	0	0	0	0
AT1G14990	0	0	0	0	0	0	0	0	0	0	0	0	0	0
AT1G15000	0	0	0	0	0	0	0	0	0	0	0	0	0	0
AT1G15010	0	0	0	0	0	0	0	0	0	0	0	0	0	0
AT1G15015	0	0	0	0	0	0	0	0	0	0	0	0	0	0
AT1G15020	0	0	0	0	0	0	0	0	0	0	0	0	0	0
AT1G15030	0	0	0	0	0	0	0	0	0	0	0	0	0	0
AT1G15040	0	0	0	0	0	0	0	0	0	0	0	0	0	0
AT1G15045	0	0	0	0	0	0	0	0	0	0	0	0	0	0
AT1G15050	0	0	0	0	0	0	0	0	0	0	0	0	0	0
AT1G15060	0	0	0	0	0	0	0	0	0	0	0	0	0	0
AT1G15080	0	0	0	0	0	0	0	0	0	0	0	0	0	0
AT1G15100	0	0	0	0	0	0	0	1	0	0	0	0	0	0
AT1G15110	0	0	0	0	0	0	0	0	0	0	0	0	0	0
AT1G15120	0	0	0	0	0	0	0	0	0	0	0	0	0	0
AT1G15125	0	0	0	0	0	0	0	0	0	0	0	0	0	0
AT1G15130	0	0	0	0	0	0	0	0	0	0	0	0	0	0
AT1G15140	0	0	0	0	0	0	0	0	0	0	0	0	0	0
AT1G15150	0	0	0	0	0	0	0	0	0	0	0	0	0	0
AT1G15160	0	0	0	0	0	0	0	0	0	0	0	0	0	0
AT1G15165	0	0	0	0	0	0	0	0	0	0	0	0	0	0
AT1G15170	0	0	0	0	0	0	0	0	0	0	0	0	0	0
AT1G15180	0	0	0	0	0	0	0	0	0	0	0	0	0	0
AT1G15190	0	0	0	0	0	0	0	0	0	0	0	0	0	0
AT1G15200	0	0	0	0	0	0	0	0	0	0	0	0	0	0
AT1G15210	0	0	0	0	0	0	0	0	0	0	0	0	0	0
AT1G15215	0	0	0	0	0	0	0	0	0	0	0	0	0	0
AT1G15220	0	0	0	0	0	0	0	0	0	0	0	0	0	0
AT1G15230	0	0	0	0	0	0	0	0	0	0	0	0	0	0
AT1G15240	0	0	0	0	0	0	0	0	0	0	0	0	0	0
AT1G15250	0	0	0	0	0	0	0	0	0	0	0	0	0	0
AT1G15260	0	0	0	0	0	0	0	0	0	0	0	0	0	0
AT1G15270	0	0	0	0	0	0	0	0	0	0	0	0	0	0
AT1G15280	0	0	0	0	0	0	0	0	0	0	0	0	0	0
AT1G15290	0	0	0	0	0	0	0	0	0	0	0	0	0	0
AT1G15310	0	0	0	0	0	0	0	0	0	0	0	0	0	0
AT1G15320	1	0	0	0	0	0	0	0	0	0	0	0	0	0
AT1G15330	0	0	0	0	0	0	0	0	0	0	0	0	0	0
AT1G15340	0	0	0	0	0	0	0	0	0	0	0	0	0	0
AT1G15350	0	0	0	0	0	0	0	0	0	0	0	0	0	0
AT1G15360	0	0	0	0	0	0	0	0	0	0	0	0	0	0
AT1G15370	0	0	0	0	0	0	0	0	0	0	0	0	0	0
AT1G15380	0	0	0	0	0	0	0	0	0	0	0	0	0	0
AT1G15385	0	0	0	0	0	0	0	0	0	0	0	0	0	0
AT1G15390	0	0	0	0	0	0	0	0	0	0	0	0	0	0
AT1G15400	0	0	0	0	0	0	0	0	0	0	0	0	0	0
AT1G15410	0	0	0	0	0	0	0	0	0	0	0	0	0	0
AT1G15415	0	0	0	0	0	0	0	0	0	0	0	0	0	0
AT1G15420	0	0	0	0	0	0	0	0	0	0	0	0	0	0
AT1G15430	0	0	0	0	0	0	0	0	0	0	0	0	0	0
AT1G15440	0	0	0	0	0	0	0	0	0	0	0	0	0	0
AT1G15460	0	0	0	0	0	0	0	0	0	0	0	0	0	0
AT1G15470	0	0	0	0	0	0	0	0	0	0	0	0	0	0
AT1G15480	0	0	0	0	0	0	0	0	0	0	0	0	0	0
AT1G15490	0	0	0	0	0	0	0	0	0	0	0	0	0	0
AT1G15500	1	0	0	1	1	0	0	0	0	0	0	0	0	0
AT1G15510	0	0	0	0	0	0	0	0	0	0	0	0	0	0
AT1G15520	0	0	0	0	0	0	0	0	0	0	0	0	0	0
AT1G15530	0	0	0	0	0	0	0	1	0	0	1	0	0	0
AT1G15540	0	0	0	0	0	0	0	0	0	0	0	0	0	0
AT1G15550	0	0	0	0	0	0	0	0	0	0	0	0	0	0
AT1G15570	0	0	0	0	0	0	0	0	0	0	0	0	0	0
AT1G15580	1	0	1	0	0	0	0	0	0	0	0	0	0	0
AT1G15590	0	0	0	0	0	0	0	1	0	1	0	0	0	0
AT1G15600	0	0	0	0	0	0	0	0	0	0	0	0	0	0
AT1G15610	1	0	0	0	0	1	0	0	0	0	0	0	0	0
AT1G15620	0	0	0	0	0	0	0	0	0	0	0	0	0	0
AT1G15630	0	0	0	0	0	0	0	0	0	0	0	0	0	0
AT1G15640	0	0	0	0	0	0	0	0	0	0	0	0	0	0
AT1G15660	0	0	0	0	0	0	0	0	0	0	0	0	0	0
AT1G15670	0	0	0	0	0	0	0	0	0	0	0	0	0	0
AT1G15680	0	0	0	0	0	0	0	0	0	0	0	0	0	0
AT1G15690	0	0	0	0	0	0	0	0	0	0	0	0	0	0
AT1G15700	0	0	0	0	0	0	0	1	1	1	0	0	1	0
AT1G15710	0	0	0	0	0	0	0	0	0	0	0	0	0	0
AT1G15720	1	1	1	0	0	1	0	0	0	0	0	0	0	0
AT1G15730	0	0	0	0	0	0	0	0	0	0	0	0	0	0
AT1G15740	0	0	0	0	0	0	0	0	0	0	0	0	0	0
AT1G15750	0	0	0	0	0	0	0	1	0	1	0	0	0	0
AT1G15757	0	0	0	0	0	0	0	0	0	0	0	0	0	0
AT1G15760	0	0	0	0	0	0	0	0	0	0	0	0	0	0
AT1G15770	1	0	0	0	0	1	0	0	0	0	0	0	0	0
AT1G15772	0	0	0	0	0	0	0	0	0	0	0	0	0	0
AT1G15780	1	0	1	0	0	0	0	0	0	0	0	0	0	0
AT1G15790	0	0	0	0	0	0	0	0	0	0	0	0	0	0
AT1G15800	0	0	0	0	0	0	0	0	0	0	0	0	0	0
AT1G15810	0	0	0	0	0	0	0	0	0	0	0	0	0	0
AT1G15820	0	0	0	0	0	0	0	0	0	0	0	0	0	0
AT1G15825	0	0	0	0	0	0	0	0	0	0	0	0	0	0
AT1G15830	0	0	0	0	0	0	0	0	0	0	0	0	0	0
AT1G15840	1	0	0	0	0	0	0	0	0	0	0	0	0	0
AT1G15850	0	0	0	0	0	0	0	0	0	0	0	0	0	0
AT1G15860	0	0	0	0	0	0	0	0	0	0	0	0	0	0
AT1G15870	0	0	0	0	0	0	0	0	0	0	0	0	0	0
AT1G15880	0	0	0	0	0	0	0	0	0	0	0	0	0	0
AT1G15885	0	0	0	0	0	0	0	0	0	0	0	0	0	0
AT1G15890	0	0	0	0	0	0	0	0	0	0	0	0	0	0
AT1G15900	0	0	0	0	0	0	0	0	0	0	0	0	0	0
AT1G15910	0	0	0	0	0	0	0	0	0	0	0	0	0	0
AT1G15920	0	0	0	0	0	0	0	0	0	0	0	0	0	0
AT1G15930	0	0	0	0	0	0	0	0	0	0	0	0	0	0
AT1G15940	0	0	0	0	0	0	0	0	0	0	0	0	0	0
AT1G15950	0	0	0	0	0	0	0	0	0	0	0	0	0	0
AT1G15960	0	0	0	0	0	0	0	0	0	0	0	0	0	0
AT1G15970	0	0	0	0	0	0	0	0	0	0	0	0	0	0
AT1G15980	1	0	0	0	0	0	0	0	0	0	0	0	0	0
AT1G15990	0	0	0	0	0	0	0	0	0	0	0	0	0	0
AT1G16000	0	0	0	0	0	0	0	0	0	0	0	0	0	0
AT1G16010	0	0	0	0	0	0	0	0	0	0	0	0	0	0
AT1G16020	0	0	0	0	0	0	0	0	0	0	0	0	0	0
AT1G16022	0	0	0	0	0	0	0	0	0	0	0	0	0	0
AT1G16025	0	0	0	0	0	0	0	0	0	0	0	0	0	0
AT1G16030	0	0	0	0	0	0	0	0	0	0	0	0	0	0
AT1G16040	0	0	0	0	0	0	0	0	0	0	0	0	0	0
AT1G16060	0	0	0	0	0	0	0	0	0	0	0	0	0	0
AT1G16070	0	0	0	0	0	0	0	0	0	0	0	0	0	0
AT1G16080	0	0	0	0	0	0	0	0	0	0	0	0	0	0
AT1G16090	0	0	0	0	0	0	0	0	0	0	0	0	0	0
AT1G16110	0	0	0	0	0	0	0	0	0	0	0	0	0	0
AT1G16120	0	0	0	0	0	0	0	0	0	0	0	0	0	0
AT1G16130	0	0	0	0	0	0	0	0	0	0	0	0	0	0
AT1G16150	0	0	0	0	0	0	0	0	0	0	0	0	0	0
AT1G16160	0	0	0	0	0	0	0	0	0	0	0	0	0	0
AT1G16170	0	0	0	0	0	0	0	0	0	0	0	0	0	0
AT1G16180	0	0	0	0	0	0	0	0	0	0	0	0	0	0
AT1G16190	0	0	0	0	0	0	0	0	0	0	0	0	0	0
AT1G16210	0	0	0	0	0	0	0	0	0	0	0	0	0	0
AT1G16220	0	0	0	0	0	0	0	0	0	0	0	0	0	0
AT1G16225	0	0	0	0	0	0	0	0	0	0	0	0	0	0
AT1G16230	0	0	0	0	0	0	0	0	0	0	0	0	0	0
AT1G16240	0	0	0	0	0	0	0	0	0	0	0	0	0	0
AT1G16250	0	0	0	0	0	0	0	0	0	0	0	0	0	0
AT1G16260	0	0	0	0	0	0	0	0	0	0	0	0	0	0
AT1G16270	0	0	0	0	0	0	0	0	0	0	0	0	0	0
AT1G16280	0	0	0	0	0	0	0	0	0	0	0	0	0	0
AT1G16290	0	0	0	0	0	0	0	0	0	0	0	0	0	0
AT1G16300	0	0	0	0	0	0	0	0	0	0	0	0	0	0
AT1G16310	1	0	0	0	0	0	0	0	0	0	0	0	0	0
AT1G16320	0	0	0	0	0	0	0	0	0	0	0	0	0	0
AT1G16330	0	0	0	0	0	0	0	0	0	0	0	0	0	0
AT1G16340	0	0	0	0	0	0	0	0	0	0	0	0	0	0
AT1G16350	0	0	0	0	0	0	0	0	0	0	0	0	0	0
AT1G16360	0	0	0	0	0	0	0	0	0	0	0	0	0	0
AT1G16370	0	0	0	0	0	0	0	0	0	0	0	0	0	0
AT1G16380	0	0	0	0	0	0	0	0	0	0	0	0	0	0
AT1G16390	0	0	0	0	0	0	0	0	0	0	0	0	0	0
AT1G16400	0	0	0	0	0	0	0	0	0	0	0	0	0	0
AT1G16410	0	0	0	0	0	0	0	0	0	0	0	0	0	0
AT1G16420	0	0	0	0	0	0	0	0	0	0	0	0	0	0
AT1G16430	0	0	0	0	0	0	0	0	0	0	0	0	0	0
AT1G16440	0	0	0	0	0	0	0	0	0	0	0	0	0	0
AT1G16445	0	0	0	0	0	0	0	0	0	0	0	0	0	0
AT1G16460	0	0	0	0	0	0	0	0	0	0	0	0	0	0
AT1G16470	0	0	0	0	0	0	0	0	0	0	0	0	0	0
AT1G16480	0	0	0	0	0	0	0	0	0	0	0	0	0	0
AT1G16490	0	0	0	0	0	0	0	0	0	0	0	0	0	0
AT1G16500	0	0	0	0	0	0	0	0	0	0	0	0	0	0
AT1G16510	0	0	0	0	0	0	0	1	0	0	0	0	0	0
AT1G16515	0	0	0	0	0	0	0	0	0	0	0	0	0	0
AT1G16520	0	0	0	0	0	0	0	0	0	0	0	0	0	0
AT1G16530	0	0	0	0	0	0	0	0	0	0	0	0	0	0
AT1G16540	0	0	0	0	0	0	0	0	0	0	0	0	0	0
AT1G16560	0	0	0	0	0	0	0	0	0	0	0	0	0	0
AT1G16570	0	0	0	0	0	0	0	0	0	0	0	0	0	0
AT1G16590	0	0	0	0	0	0	0	0	0	0	0	0	0	0
AT1G16610	0	0	0	0	0	0	0	0	0	0	0	0	0	0
AT1G16630	0	0	0	0	0	0	0	0	0	0	0	0	0	0
AT1G16640	0	0	0	0	0	0	0	0	0	0	0	0	0	0
AT1G16650	0	0	0	0	0	0	0	0	0	0	0	0	0	0
AT1G16670	0	0	0	0	0	0	0	0	0	0	0	0	0	0
AT1G16680	0	0	0	0	0	0	0	0	0	0	0	0	0	0
AT1G16690	0	0	0	0	0	0	0	0	0	0	0	0	0	0
AT1G16700	0	0	0	0	0	0	0	0	0	0	0	0	0	0
AT1G16705	0	0	0	0	0	0	0	0	0	0	0	0	0	0
AT1G16710	0	0	0	0	0	0	0	0	0	0	0	0	0	0
AT1G16720	0	0	0	0	0	0	0	0	0	0	0	0	0	0
AT1G16730	0	0	0	0	0	0	0	0	0	0	0	0	0	0
AT1G16740	1	0	1	0	0	0	0	0	0	0	0	0	0	0
AT1G16750	0	0	0	0	0	0	0	0	0	0	0	0	0	0
AT1G16760	0	0	0	0	0	0	0	0	0	0	0	0	0	0
AT1G16770	0	0	0	0	0	0	0	0	0	0	0	0	0	0
AT1G16780	0	0	0	0	0	0	0	0	0	0	0	0	0	0
AT1G16790	0	0	0	0	0	0	0	0	0	0	0	0	0	0
AT1G16800	0	0	0	0	0	0	0	0	0	0	0	0	0	0
AT1G16810	0	0	0	0	0	0	0	0	0	0	0	0	0	0
AT1G16820	0	0	0	0	0	0	0	0	0	0	0	0	0	0
AT1G16825	0	0	0	0	0	0	0	0	0	0	0	0	0	0
AT1G16830	0	0	0	0	0	0	0	0	0	0	0	0	0	0
AT1G16840	0	0	0	0	0	0	0	0	0	0	0	0	0	0
AT1G16850	0	0	0	0	0	0	0	0	0	0	0	0	0	0
AT1G16858	0	0	0	0	0	0	0	0	0	0	0	0	0	0
AT1G16860	0	0	0	0	0	0	0	0	0	0	0	0	0	0
AT1G16870	0	0	0	0	0	0	0	0	0	0	0	0	0	0
AT1G16880	0	0	0	0	0	0	0	0	0	0	0	0	0	0
AT1G16890	0	0	0	0	0	0	0	0	0	0	0	0	0	0
AT1G16900	0	0	0	0	0	0	0	0	0	0	0	0	0	0
AT1G16905	0	0	0	0	0	0	0	0	0	0	0	0	0	0
AT1G16910	0	0	0	0	0	0	0	0	0	0	0	0	0	0
AT1G16916	0	0	0	0	0	0	0	0	0	0	0	0	0	0
AT1G16920	0	0	0	0	0	0	0	0	0	0	0	0	0	0
AT1G16930	0	0	0	0	0	0	0	0	0	0	0	0	0	0
AT1G16940	0	0	0	0	0	0	0	0	0	0	0	0	0	0
AT1G16950	0	0	0	0	0	0	0	0	0	0	0	0	0	0
AT1G16960	1	0	1	0	1	0	0	0	0	0	0	0	0	0
AT1G16970	0	0	0	0	0	0	0	0	0	0	0	0	0	0
AT1G16980	0	0	0	0	0	0	0	0	0	0	0	0	0	0
AT1G17000	0	0	0	0	0	0	0	0	0	0	0	0	0	0
AT1G17010	0	0	0	0	0	0	0	0	0	0	0	0	0	0
AT1G17020	0	0	0	0	0	0	0	0	0	0	0	0	0	0
AT1G17030	1	1	0	1	2	0	0	0	0	0	0	0	0	0
AT1G17040	0	0	0	0	0	0	0	0	0	0	0	0	0	0
AT1G17050	1	0	1	1	0	0	0	1	0	0	1	0	0	0
AT1G17060	0	0	0	0	0	0	0	0	0	0	0	0	0	0
AT1G17070	0	0	0	0	0	0	0	0	0	0	0	0	0	0
AT1G17080	0	0	0	0	0	0	0	0	0	0	0	0	0	0
AT1G17090	0	0	0	0	0	0	0	0	0	0	0	0	0	0
AT1G17100	0	0	0	0	0	0	0	0	0	0	0	0	0	0
AT1G17110	0	0	0	0	0	0	0	0	0	0	0	0	0	0
AT1G17120	0	0	0	0	0	0	0	0	0	0	0	0	0	0
AT1G17130	0	0	0	0	0	0	0	0	0	0	0	0	0	0
AT1G17140	0	0	0	0	0	0	0	0	0	0	0	0	0	0
AT1G17145	0	0	0	0	0	0	0	0	0	0	0	0	0	0
AT1G17147	0	0	0	0	0	0	0	0	0	0	0	0	0	0
AT1G17150	0	0	0	0	0	0	0	0	0	0	0	0	0	0
AT1G17160	0	0	0	0	0	0	0	0	0	0	0	0	0	0
AT1G17170	1	0	0	1	0	0	0	0	0	0	0	0	0	0
AT1G17180	1	0	0	0	0	1	0	0	0	0	0	0	0	0
AT1G17190	0	0	0	0	0	0	0	0	0	0	0	0	0	0
AT1G17200	0	0	0	0	0	0	0	0	0	0	0	0	0	0
AT1G17210	0	0	0	0	0	0	0	0	0	0	0	0	0	0
AT1G17220	0	0	0	0	0	0	0	0	0	0	0	0	0	0
AT1G17230	0	0	0	0	0	0	0	0	0	0	0	0	0	0
AT1G17235	0	0	0	0	0	0	0	0	0	0	0	0	0	0
AT1G17240	0	0	0	0	0	0	0	0	0	0	0	0	0	0
AT1G17250	0	0	0	0	0	0	0	1	0	1	0	1	0	0
AT1G17260	0	0	0	0	0	0	0	0	0	0	0	0	0	0
AT1G17270	0	0	0	0	0	0	0	0	0	0	0	0	0	0
AT1G17280	0	0	0	0	0	0	0	0	0	0	0	0	0	0
AT1G17285	0	0	0	0	0	0	0	0	0	0	0	0	0	0
AT1G17290	0	0	0	0	0	0	0	0	0	0	0	0	0	0
AT1G17300	0	0	0	0	0	0	0	0	0	0	0	0	0	0
AT1G17310	0	0	0	0	0	0	0	0	0	0	0	0	0	0
AT1G17330	1	0	0	0	0	1	0	0	0	0	0	0	0	0
AT1G17340	0	0	0	0	0	0	0	0	0	0	0	0	0	0
AT1G17345	0	0	0	0	0	0	0	0	0	0	0	0	0	0
AT1G17350	0	0	0	0	0	0	0	0	0	0	0	0	0	0
AT1G17360	0	0	0	0	0	0	0	1	0	0	0	0	0	0
AT1G17370	0	0	0	0	0	0	0	0	0	0	0	0	0	0
AT1G17380	0	0	0	0	0	0	0	0	0	0	0	0	0	0
AT1G17400	0	0	0	0	0	0	0	1	0	0	0	0	0	0
AT1G17410	0	0	0	0	0	0	0	0	0	0	0	0	0	0
AT1G17420	0	0	0	0	0	0	0	0	0	0	0	0	0	0
AT1G17430	0	0	0	0	0	0	0	0	0	0	0	0	0	0
AT1G17440	0	0	0	0	0	0	0	0	0	0	0	0	0	0
AT1G17450	0	0	0	0	0	0	0	0	0	0	0	0	0	0
AT1G17455	0	0	0	0	0	0	0	0	0	0	0	0	0	0
AT1G17460	0	0	0	0	0	0	0	0	0	0	0	0	0	0
AT1G17470	0	0	0	0	0	0	0	0	0	0	0	0	0	0
AT1G17480	0	0	0	0	0	0	0	0	0	0	0	0	0	0
AT1G17490	0	0	0	0	0	0	0	0	0	0	0	0	0	0
AT1G17500	1	0	0	0	0	0	0	0	0	0	0	0	0	0
AT1G17510	0	0	0	0	0	0	0	0	0	0	0	0	0	0
AT1G17520	0	0	0	0	0	0	0	1	0	0	0	0	0	0
AT1G17530	0	0	0	0	0	0	0	0	0	0	0	0	0	0
AT1G17540	0	0	0	0	0	0	0	0	0	0	0	0	0	0
AT1G17545	0	0	0	0	0	0	0	0	0	0	0	0	0	0
AT1G17550	0	0	0	0	0	0	0	0	0	0	0	0	0	0
AT1G17560	0	0	0	0	0	0	0	0	0	0	0	0	0	0
AT1G17580	0	0	0	0	0	0	0	0	0	0	0	0	0	0
AT1G17590	0	0	0	0	0	0	0	0	0	0	0	0	0	0
AT1G17600	0	0	0	0	0	0	0	0	0	0	0	0	0	0
AT1G17610	0	0	0	0	0	0	0	0	0	0	0	0	0	0
AT1G17615	0	0	0	0	0	0	0	0	0	0	0	0	0	0
AT1G17620	0	0	0	0	0	0	0	0	0	0	0	0	0	0
AT1G17630	0	0	0	0	0	0	0	0	0	0	0	0	0	0
AT1G17640	0	0	0	0	0	0	0	0	0	0	0	0	0	0
AT1G17650	0	0	0	0	0	0	0	0	0	0	0	0	0	0
AT1G17665	0	0	0	0	0	0	0	0	0	0	0	0	0	0
AT1G17680	0	0	0	0	0	0	0	0	0	0	0	0	0	0
AT1G17690	0	0	0	0	0	0	0	0	0	0	0	0	0	0
AT1G17700	0	0	0	0	0	0	0	0	0	0	0	0	0	0
AT1G17710	0	0	0	0	0	0	0	0	0	0	0	0	0	0
AT1G17720	0	0	0	0	0	0	0	0	0	0	0	0	0	0
AT1G17730	0	0	0	0	0	0	0	0	0	0	0	0	0	0
AT1G17744	0	0	0	0	0	0	0	0	0	0	0	0	0	0
AT1G17745	0	0	0	0	0	0	0	0	0	0	0	0	0	0
AT1G17750	0	0	0	0	0	0	0	0	0	0	0	0	0	0
AT1G17760	0	0	0	0	0	0	0	0	0	0	0	0	0	0
AT1G17770	0	0	0	0	0	0	0	0	0	0	0	0	0	0
AT1G17780	0	0	0	0	0	0	0	0	0	0	0	0	0	0
AT1G17790	0	0	0	0	0	0	0	0	0	0	0	0	0	0
AT1G17800	0	0	0	0	0	0	0	0	0	0	0	0	0	0
AT1G17810	0	0	0	0	0	0	0	0	0	0	0	0	0	0
AT1G17820	1	0	0	1	0	0	0	0	0	0	0	0	0	0
AT1G17830	0	0	0	0	0	0	0	0	0	0	0	0	0	0
AT1G17840	0	0	0	0	0	0	0	0	0	0	0	0	0	0
AT1G17850	0	0	0	0	0	0	0	0	0	0	0	0	0	0
AT1G17860	0	0	0	0	0	0	0	0	0	0	0	0	0	0
AT1G17870	0	0	0	0	0	0	0	0	0	0	0	0	0	0
AT1G17880	0	0	0	0	0	0	0	0	0	0	0	0	0	0
AT1G17890	0	0	0	0	0	0	0	0	0	0	0	0	0	0
AT1G17910	0	0	0	0	0	0	0	1	0	0	0	0	0	0
AT1G17920	0	0	0	0	0	0	0	0	0	0	0	0	0	0
AT1G17930	0	0	0	0	0	0	0	0	0	0	0	0	0	0
AT1G17940	0	0	0	0	0	0	0	0	0	0	0	0	0	0
AT1G17950	0	0	0	0	0	0	0	0	0	0	0	0	0	0
AT1G17960	0	0	0	0	0	0	0	0	0	0	0	0	0	0
AT1G17970	0	0	0	0	0	0	0	0	0	0	0	0	0	0
AT1G17980	0	0	0	0	0	0	0	0	0	0	0	0	0	0
AT1G17990	0	0	0	0	0	0	0	0	0	0	0	0	0	0
AT1G18000	0	0	0	0	0	0	0	0	0	0	0	0	0	0
AT1G18010	0	0	0	0	0	0	0	0	0	0	0	0	0	0
AT1G18020	0	0	0	0	0	0	0	0	0	0	0	0	0	0
AT1G18030	0	0	0	0	0	0	0	0	0	0	0	0	0	0
AT1G18040	0	0	0	0	0	0	0	0	0	0	0	0	0	0
AT1G18050	0	0	0	0	0	0	0	0	0	0	0	0	0	0
AT1G18060	0	0	0	0	0	0	0	0	0	0	0	0	0	0
AT1G18070	0	0	0	0	0	0	0	0	0	0	0	0	0	0
AT1G18080	0	0	0	0	0	0	0	0	0	0	0	0	0	0
AT1G18090	0	0	0	0	0	0	0	0	0	0	0	0	0	0
AT1G18100	0	0	0	0	0	0	0	0	0	0	0	0	0	0
AT1G18130	0	0	0	0	0	0	0	0	0	0	0	0	0	0
AT1G18140	0	0	0	0	0	0	0	0	0	0	0	0	0	0
AT1G18150	0	0	0	0	0	0	0	0	0	0	0	0	0	0
AT1G18160	0	0	0	0	0	0	0	0	0	0	0	0	0	0
AT1G18170	0	0	0	0	0	0	0	0	0	0	0	0	0	0
AT1G18180	0	0	0	0	0	0	0	0	0	0	0	0	0	0
AT1G18190	0	0	0	0	0	0	0	0	0	0	0	0	0	0
AT1G18200	0	0	0	0	0	0	0	0	0	0	0	0	0	0
AT1G18210	0	0	0	0	0	0	0	0	0	0	0	0	0	0
AT1G18220	0	0	0	0	0	0	0	0	0	0	0	0	0	0
AT1G18250	0	0	0	0	0	0	0	0	0	0	0	0	0	0
AT1G18260	0	0	0	0	0	0	0	1	0	0	0	0	0	0
AT1G18265	0	0	0	0	0	0	0	0	0	0	0	0	0	0
AT1G18270	0	0	0	0	0	0	0	0	0	0	0	0	0	0
AT1G18280	0	0	0	0	0	0	0	0	0	0	0	0	0	0
AT1G18290	0	0	0	0	0	0	0	0	0	0	0	0	0	0
AT1G18300	1	0	0	0	0	0	0	0	0	0	0	0	0	0
AT1G18310	0	0	0	0	0	0	0	0	0	0	0	0	0	0
AT1G18320	0	0	0	0	0	0	0	0	0	0	0	0	0	0
AT1G18330	0	0	0	0	0	0	0	0	0	0	0	0	0	0
AT1G18335	0	0	0	0	0	0	0	0	0	0	0	0	0	0
AT1G18340	0	0	0	0	0	0	0	0	0	0	0	0	0	0
AT1G18350	0	0	0	0	0	0	0	0	0	0	0	0	0	0
AT1G18360	0	0	0	0	0	0	0	0	0	0	0	0	0	0
AT1G18370	0	0	0	0	0	0	0	0	0	0	0	0	0	0
AT1G18390	0	0	0	0	0	0	0	0	0	0	0	0	0	0
AT1G18400	0	0	0	0	0	0	0	0	0	0	0	0	0	0
AT1G18410	0	0	0	0	0	0	0	0	0	0	0	0	0	0
AT1G18420	0	0	0	0	0	0	0	0	0	0	0	0	0	0
AT1G18440	0	0	0	0	0	0	0	0	0	0	0	0	0	0
AT1G18450	0	0	0	0	0	0	0	0	0	0	0	0	0	0
AT1G18460	0	0	0	0	0	0	0	0	0	0	0	0	0	0
AT1G18470	0	0	0	0	0	0	0	0	0	0	0	0	0	0
AT1G18480	0	0	0	0	0	0	0	1	0	0	0	0	0	0
AT1G18485	0	0	0	0	0	0	0	0	0	0	0	0	0	0
AT1G18486	0	0	0	0	0	0	0	0	0	0	0	0	0	0
AT1G18490	0	0	0	0	0	0	0	0	0	0	0	0	0	0
AT1G18500	0	0	0	0	0	0	0	0	0	0	0	0	0	0
AT1G18510	0	0	0	0	0	0	0	0	0	0	0	0	0	0
AT1G18520	0	0	0	0	0	0	0	0	0	0	0	0	0	0
AT1G18530	1	0	0	0	0	0	0	0	0	0	0	0	0	0
AT1G18540	0	0	0	0	0	0	0	0	0	0	0	0	0	0
AT1G18550	0	0	0	0	0	0	0	0	0	0	0	0	0	0
AT1G18560	0	0	0	0	0	0	0	0	0	0	0	0	0	0
AT1G18570	0	0	0	0	0	0	0	0	0	0	0	0	0	0
AT1G18580	0	0	0	0	0	0	0	0	0	0	0	0	0	0
AT1G18590	0	0	0	0	0	0	0	0	0	0	0	0	0	0
AT1G18600	0	0	0	0	0	0	0	0	0	0	0	0	0	0
AT1G18610	0	0	0	0	0	0	0	0	0	0	0	0	0	0
AT1G18620	0	0	0	0	0	0	0	0	0	0	0	0	0	0
AT1G18630	0	0	0	0	0	0	0	0	0	0	0	0	0	0
AT1G18640	1	0	0	0	0	0	0	0	0	0	0	0	0	0
AT1G18650	0	0	0	0	0	0	0	0	0	0	0	0	0	0
AT1G18660	0	0	0	0	0	0	0	1	0	0	0	0	0	0
AT1G18670	0	0	0	0	0	0	0	0	0	0	0	0	0	0
AT1G18680	0	0	0	0	0	0	0	0	0	0	0	0	0	0
AT1G18690	0	0	0	0	0	0	0	0	0	0	0	0	0	0
AT1G18700	0	0	0	0	0	0	0	0	0	0	0	0	0	0
AT1G18710	0	0	0	0	0	0	0	0	0	0	0	0	0	0
AT1G18720	0	0	0	0	0	0	0	0	0	0	0	0	0	0
AT1G18730	0	0	0	0	0	0	0	0	0	0	0	0	0	0
AT1G18740	1	0	1	0	0	1	0	0	0	0	0	0	0	0
AT1G18750	0	0	0	0	0	0	0	0	0	0	0	0	0	0
AT1G18760	0	0	0	0	0	0	0	0	0	0	0	0	0	0
AT1G18770	0	0	0	0	0	0	0	0	0	0	0	0	0	0
AT1G18773	0	0	0	0	0	0	0	0	0	0	0	0	0	0
AT1G18780	1	0	0	0	0	0	0	1	0	0	1	0	1	0
AT1G18790	0	0	0	0	0	0	0	0	0	0	0	0	0	0
AT1G18800	0	0	0	0	0	0	0	0	0	0	0	0	0	0
AT1G18810	0	0	0	0	0	0	0	0	0	0	0	0	0	0
AT1G18830	0	0	0	0	0	0	0	0	0	0	0	0	0	0
AT1G18835	0	0	0	0	0	0	0	0	0	0	0	0	0	0
AT1G18840	0	0	0	0	0	0	0	0	0	0	0	0	0	0
AT1G18850	0	0	0	0	0	0	0	0	0	0	0	0	0	0
AT1G18860	0	0	0	0	0	0	0	0	0	0	0	0	0	0
AT1G18870	0	0	0	0	0	0	0	0	0	0	0	0	0	0
AT1G18871	0	0	0	0	0	0	0	0	0	0	0	0	0	0
AT1G18880	0	0	0	0	0	0	0	0	0	0	0	0	0	0
AT1G18890	0	0	0	0	0	0	0	0	0	0	0	0	0	0
AT1G18900	0	0	0	0	0	0	0	0	0	0	0	0	0	0
AT1G18910	0	0	0	0	0	0	0	0	0	0	0	0	0	0
AT1G18940	0	0	0	0	0	0	0	0	0	0	0	0	0	0
AT1G18950	1	0	0	0	0	0	0	0	0	0	0	0	0	0
AT1G18960	0	0	0	0	0	0	0	0	0	0	0	0	0	0
AT1G18970	0	0	0	0	0	0	0	0	0	0	0	0	0	0
AT1G18980	0	0	0	0	0	0	0	0	0	0	0	0	0	0
AT1G18990	0	0	0	0	0	0	0	0	0	0	0	0	0	0
AT1G19000	0	0	0	0	0	0	0	1	0	0	0	0	0	0
AT1G19010	0	0	0	0	0	0	0	0	0	0	0	0	0	0
AT1G19020	0	0	0	0	0	0	0	0	0	0	0	0	0	0
AT1G19025	0	0	0	0	0	0	0	0	0	0	0	0	0	0
AT1G19040	0	0	0	0	0	0	0	0	0	0	0	0	0	0
AT1G19050	0	0	0	0	0	0	0	0	0	0	0	0	0	0
AT1G19060	0	0	0	0	0	0	0	0	0	0	0	0	0	0
AT1G19070	0	0	0	0	0	0	0	0	0	0	0	0	0	0
AT1G19080	0	0	0	0	0	0	0	0	0	0	0	0	0	0
AT1G19086	0	0	0	0	0	0	0	0	0	0	0	0	0	0
AT1G19090	0	0	0	0	0	0	0	0	0	0	0	0	0	0
AT1G19100	0	0	0	0	0	0	0	0	0	0	0	0	0	0
AT1G19110	0	0	0	0	0	0	0	1	1	2	2	0	0	0
AT1G19115	0	0	0	0	0	0	0	0	0	0	0	0	0	0
AT1G19120	0	0	0	0	0	0	0	0	0	0	0	0	0	0
AT1G19130	0	0	0	0	0	0	0	0	0	0	0	0	0	0
AT1G19140	0	0	0	0	0	0	0	0	0	0	0	0	0	0
AT1G19150	0	0	0	0	0	0	0	0	0	0	0	0	0	0
AT1G19160	0	0	0	0	0	0	0	0	0	0	0	0	0	0
AT1G19170	0	0	0	0	0	0	0	0	0	0	0	0	0	0
AT1G19180	0	0	0	0	0	0	0	0	0	0	0	0	0	0
AT1G19190	0	0	0	0	0	0	0	0	0	0	0	0	0	0
AT1G19200	0	0	0	0	0	0	0	0	0	0	0	0	0	0
AT1G19210	0	0	0	0	0	0	0	0	0	0	0	0	0	0
AT1G19220	0	0	0	0	0	0	0	0	0	0	0	0	0	0
AT1G19230	0	0	0	0	0	0	0	0	0	0	0	0	0	0
AT1G19240	0	0	0	0	0	0	0	0	0	0	0	0	0	0
AT1G19250	0	0	0	0	0	0	0	0	0	0	0	0	0	0
AT1G19260	0	0	0	0	0	0	0	0	0	0	0	0	0	0
AT1G19270	0	0	0	0	0	0	0	0	0	0	0	0	0	0
AT1G19290	0	0	0	0	0	0	0	0	0	0	0	0	0	0
AT1G19300	0	0	0	0	0	0	0	0	0	0	0	0	0	0
AT1G19310	1	0	0	0	0	0	0	0	0	0	0	0	0	0
AT1G19320	0	0	0	0	0	0	0	1	0	0	0	0	0	0
AT1G19330	0	0	0	0	0	0	0	0	0	0	0	0	0	0
AT1G19340	0	0	0	0	0	0	0	0	0	0	0	0	0	0
AT1G19350	0	0	0	0	0	0	0	0	0	0	0	0	0	0
AT1G19360	0	0	0	0	0	0	0	0	0	0	0	0	0	0
AT1G19370	0	0	0	0	0	0	0	0	0	0	0	0	0	0
AT1G19380	0	0	0	0	0	0	0	0	0	0	0	0	0	0
AT1G19390	0	0	0	0	0	0	0	0	0	0	0	0	0	0
AT1G19394	0	0	0	0	0	0	0	0	0	0	0	0	0	0
AT1G19396	0	0	0	0	0	0	0	0	0	0	0	0	0	0
AT1G19397	0	0	0	0	0	0	0	0	0	0	0	0	0	0
AT1G19400	0	0	0	0	0	0	0	0	0	0	0	0	0	0
AT1G19410	0	0	0	0	0	0	0	0	0	0	0	0	0	0
AT1G19430	0	0	0	0	0	0	0	0	0	0	0	0	0	0
AT1G19440	0	0	0	0	0	0	0	0	0	0	0	0	0	0
AT1G19450	0	0	0	0	0	0	0	0	0	0	0	0	0	0
AT1G19460	0	0	0	0	0	0	0	0	0	0	0	0	0	0
AT1G19470	0	0	0	0	0	0	0	0	0	0	0	0	0	0
AT1G19480	0	0	0	0	0	0	0	0	0	0	0	0	0	0
AT1G19485	0	0	0	0	0	0	0	0	0	0	0	0	0	0
AT1G19490	0	0	0	0	0	0	0	0	0	0	0	0	0	0
AT1G19500	0	0	0	0	0	0	0	0	0	0	0	0	0	0
AT1G19510	0	0	0	0	0	0	0	0	0	0	0	0	0	0
AT1G19520	0	0	0	0	0	0	0	0	0	0	0	0	0	0
AT1G19530	0	0	0	0	0	0	0	1	0	1	0	0	0	1
AT1G19540	0	0	0	0	0	0	0	0	0	0	0	0	0	0
AT1G19550	0	0	0	0	0	0	0	0	0	0	0	0	0	0
AT1G19570	1	0	0	0	0	0	0	0	0	0	0	0	0	0
AT1G19580	0	0	0	0	0	0	0	0	0	0	0	0	0	0
AT1G19600	0	0	0	0	0	0	0	0	0	0	0	0	0	0
AT1G19610	0	0	0	0	0	0	0	0	0	0	0	0	0	0
AT1G19620	0	0	0	0	0	0	0	0	0	0	0	0	0	0
AT1G19630	0	0	0	0	0	0	0	0	0	0	0	0	0	0
AT1G19640	0	0	0	0	0	0	0	0	0	0	0	0	0	0
AT1G19650	0	0	0	0	0	0	0	0	0	0	0	0	0	0
AT1G19660	0	0	0	0	0	0	0	0	0	0	0	0	0	0
AT1G19670	0	0	0	0	0	0	0	0	0	0	0	0	0	0
AT1G19680	0	0	0	0	0	0	0	0	0	0	0	0	0	0
AT1G19690	0	0	0	0	0	0	0	0	0	0	0	0	0	0
AT1G19700	0	0	0	0	0	0	0	0	0	0	0	0	0	0
AT1G19710	0	0	0	0	0	0	0	0	0	0	0	0	0	0
AT1G19715	0	0	0	0	0	0	0	0	0	0	0	0	0	0
AT1G19720	0	0	0	0	0	0	0	0	0	0	0	0	0	0
AT1G19730	0	0	0	0	0	0	0	0	0	0	0	0	0	0
AT1G19740	0	0	0	0	0	0	0	0	0	0	0	0	0	0
AT1G19750	0	0	0	0	0	0	0	0	0	0	0	0	0	0
AT1G19770	0	0	0	0	0	0	0	0	0	0	0	0	0	0
AT1G19780	0	0	0	0	0	0	0	0	0	0	0	0	0	0
AT1G19790	0	0	0	0	0	0	0	0	0	0	0	0	0	0
AT1G19800	0	0	0	0	0	0	0	0	0	0	0	0	0	0
AT1G19830	0	0	0	0	0	0	0	0	0	0	0	0	0	0
AT1G19835	0	0	0	0	0	0	0	0	0	0	0	0	0	0
AT1G19840	0	0	0	0	0	0	0	0	0	0	0	0	0	0
AT1G19850	1	0	0	1	0	0	0	0	0	0	0	0	0	0
AT1G19860	0	0	0	0	0	0	0	0	0	0	0	0	0	0
[truncated: 25,204 more rows]
