# Supplementary material for: Computational analysis of auxin responsive elements in the Arabidopsis thaliana L. genome
Source: BMC Genomics. 2014 Dec 19;15(Suppl 12):S4. doi: 10.1186/1471-2164-15-S12-S4 (PMC4331925; doi:10.1186/1471-2164-15-S12-S4)
Supplement: Additional file 8 — The summary table on microarray data analysis for the genes having in their regulatory regions predicted AuxRE variants. The portion of auxin up/down-regulated genes observed in the microarray was compared with the respective portion observed for the subset of genes having the certain variant of predicted AuxRE in a specified region. Significant increase in the portion by t-test for proportions in at least three microarrays was considered as significant association (see Methods for details). The specified regions are: [-1500; +5'UTR], [-300; +5'UTR]. The AuxRE variants are: (1) single/multiple; (2) predicted by SiteGA, oPWM, or by both methods (P&S), by TGTCTC or TGTSTSBC consensuses; (3) located in direct (+) or reverse (-) strand; (4) simple or composite; (5) composite AuxREs with a certain location of Y-Patch, ABRE-like or AuxRE-like relative to predicted AuxRE. [file 1471-2164-15-S12-S4-S9.xls]

## Sheet: Лист1
Table S4. The summary on microarray data analysis for the genes having in their regulatory regions predicted AuxREs variants
The portion of auxin up/down-regulated genes observed in the microarray was compared with the respective portion observed for the subset of genes having the certain variant of predicted AuxRE in a specified region. Significant increase in the portion by t-test for proportions in at least 3 microarrays was considered as significant association (see Methods for details).
The specified regions are: [-1500; +5'UTR], [-300; +5'UTR]
The AuxRE variants are: (1) single/multiple; (2) predicted by SiteGA, oPWM, or by both methods (P&S), by TGTCTC or TGTSTSBC consensuses; (3) located in direct (+) or reverse (-) strand; (4) simple or composite; (5) composite AuxREs with a certain location of Y-Patch, ABRE-like or AuxRE-like relative to predicted AuxRE.
up/down	single/mult	Location of potential AuxREs relative to TSS	AuxRE variant, stand (omitted strand means any strand)	GDS1044	GDS1408	GDS1515_2h	GDS1515_6h	GDS3505	GDS672_m0.1h1	GDS672_m0.1h3	GDS672_m1h1	GDS672_m1h3	GDS744	GSE35580_intact_root	GSE35580_columella	GSE35580_epidermis	GSE35580_pericycle	GSE35580_stele	GSE627	Number of Microarrays, p<0.05
up	single	[-1500;5'UTR]	AuxRE(SiteGA)+	0.00260801	-	-	-	-	-	-	-	-	-	-	-	-	0.0215657	-	-	2
up	single	[-1500;5'UTR]	AuxRE(oPWM)+	9.43707e-05	-	0.0134978	-	0.0251935	-	-	0.000642359	0.0253891	-	-	0.0134524	-	0.033805	0.0288813	0.00606447	9
up	single	[-1500;5'UTR]	AuxRE(P&S)+	0.00369475	-	-	-	-	-	-	0.0452751	-	-	-	-	-	0.0301638	-	0.0172146	4
up	single	[-1500;5'UTR]	AuxRE(SiteGA)-	-	-	-	-	-	-	-	-	-	-	-	-	-	-	0.0407808	-	1
up	single	[-1500;5'UTR]	AuxRE(oPWM)-	-	-	-	-	-	-	-	-	-	-	-	-	-	-	-	-	0
up	single	[-1500;5'UTR]	AuxRE(P&S)-	-	-	-	0.0265585	-	-	-	-	-	-	-	-	-	-	0.0481559	0.0137181	3
up	single	[-1500;5'UTR]	AuxRE(SiteGA)	0.0294213	-	-	-	-	-	-	-	-	-	-	-	-	-	-	-	1
up	single	[-1500;5'UTR]	AuxRE(oPWM)	0.000833818	-	-	-	-	-	-	0.0127156	-	-	-	-	-	-	-	0.0146458	3
up	single	[-1500;5'UTR]	AuxRE(P&S)	0.00163599	-	-	0.030227	-	-	-	-	-	0.0212196	-	-	-	-	0.0109648	0.00269487	5
up	single	[-1500;5'UTR]	AuxRE(P&S)+/ ABRE-like	0.0261431	-	-	-	-	-	-	-	-	-	-	0.00562069	-	0.0485321	-	0.0393314	4
up	single	[-1500;5'UTR]	AuxRE(P&S)+/ ABRE-like-	0.0137381	-	-	-	-	-	-	0.00916812	-	-	-	0.0199849	-	-	-	0.0284377	4
up	single	[-1500;5'UTR]	AuxRE(P&S)+/ ABRE-like+	-	-	-	-	-	-	-	-	-	-	-	0.00187112	-	-	-	-	1
up	single	[-1500;5'UTR]	AuxRE(P&S)+/ AuxRE-like	0.000639168	-	-	-	-	-	-	0.0295083	0.041346	-	-	-	-	-	0.0409938	0.0103347	5
up	single	[-1500;5'UTR]	AuxRE(P&S)+/ AuxRE-like-	0.0431275	-	-	-	-	-	-	-	-	-	-	-	-	-	-	-	1
up	single	[-1500;5'UTR]	AuxRE(P&S)+/ AuxRE-like+	0.000727073	-	0.03859	0.0313354	-	-	-	0.00904632	0.0199742	0.0229395	0.0392892	-	-	0.011616	0.0168246	0.0009062	10
up	single	[-1500;5'UTR]	AuxRE(P&S)+/ Y-patch	0.00476264	-	-	-	0.0280125	-	-	0.00197997	0.0492105	-	0.00558656	-	-	-	0.0106804	0.0144625	7
up	single	[-1500;5'UTR]	AuxRE(P&S)+/ Y-patch-	-	-	-	-	-	-	-	-	-	-	-	-	-	-	-	-	0
up	single	[-1500;5'UTR]	AuxRE(P&S)+/ Y-patch+	0.00228693	-	0.0416257	-	0.0291819	-	-	0.000652243	0.0422105	-	0.015797	-	-	-	0.00453609	0.00580369	8
up	single	[-1500;5'UTR]	AuxRE(P&S)-/ ABRE-like	-	-	-	-	-	-	-	-	-	-	-	-	-	-	-	-	0
up	single	[-1500;5'UTR]	AuxRE(P&S)-/ ABRE-like+	-	-	-	-	-	-	-	-	-	-	-	-	-	-	-	-	0
up	single	[-1500;5'UTR]	AuxRE(P&S)-/ ABRE-like-	-	-	-	-	-	-	-	-	-	-	-	-	-	-	-	-	0
up	single	[-1500;5'UTR]	AuxRE(P&S)-/ AuxRE-like	-	-	-	-	-	-	-	-	-	-	-	-	-	-	-	-	0
up	single	[-1500;5'UTR]	AuxRE(P&S)-/ AuxRE-like+	-	-	-	-	-	-	-	-	-	-	-	-	-	-	-	-	0
up	single	[-1500;5'UTR]	AuxRE(P&S)-/ AuxRE-like-	-	-	-	-	-	-	-	-	-	-	-	-	0.0495005	-	-	-	1
up	single	[-1500;5'UTR]	AuxRE(P&S)-/ Y-patch	-	-	-	-	-	-	-	-	-	-	-	-	-	-	-	-	0
up	single	[-1500;5'UTR]	AuxRE(P&S)-/ Y-patch+	-	-	-	-	-	-	-	-	-	-	-	-	-	-	-	-	0
up	single	[-1500;5'UTR]	AuxRE(P&S)-/ Y-patch-	-	-	-	-	-	-	-	-	-	-	-	-	-	-	-	-	0
up	single	[-1500;5'UTR]	AuxRE(P&S)/ ABRE-like	0.0200004	-	-	-	-	-	-	-	-	-	-	-	-	-	-	-	1
up	single	[-1500;5'UTR]	AuxRE(P&S)/ ABRE-like/ +-/ -+	-	-	-	-	-	-	-	0.0308264	-	-	-	-	-	-	-	-	1
up	single	[-1500;5'UTR]	AuxRE(P&S)/ ABRE-like/ ++/ --	-	-	-	-	-	-	-	-	-	-	-	0.0246228	-	-	-	-	1
up	single	[-1500;5'UTR]	AuxRE(P&S)/ AuxRE-like	0.00215422	-	-	-	-	-	-	-	-	-	-	-	-	-	0.0135152	0.0222384	3
up	single	[-1500;5'UTR]	AuxRE(P&S)/ AuxRE-like/ +-/ -+	-	-	-	-	-	-	-	-	-	-	-	-	-	-	-	-	0
up	single	[-1500;5'UTR]	AuxRE(P&S)/ AuxRE-like/ ++/ --	0.00228941	-	-	-	-	-	-	-	-	-	-	-	-	-	0.0108543	0.00419428	3
up	single	[-1500;5'UTR]	AuxRE(P&S)/ Y-patch	0.00842793	-	-	-	-	-	-	-	-	0.0230114	0.0309816	-	-	-	0.00777098	0.0266055	5
up	single	[-1500;5'UTR]	AuxRE(P&S)/ Y-patch/ +-/ -+	-	-	-	-	-	-	-	-	-	-	-	-	-	-	-	-	0
up	single	[-1500;5'UTR]	AuxRE(P&S)/ Y-patch/ ++/ --	0.0026114	-	-	-	0.0164355	-	-	0.0160859	-	0.0247357	-	-	-	-	0.00340113	0.0123647	6
up	mult	[-1500;5'UTR]	AuxRE(SiteGA)+	-	-	-	-	-	-	-	-	-	-	0.0360028	-	-	-	-	-	1
up	mult	[-1500;5'UTR]	AuxRE(oPWM)+	-	-	0.046599	-	-	-	-	-	-	-	0.0146305	-	-	-	-	-	2
up	mult	[-1500;5'UTR]	AuxRE(P&S)+	-	-	-	-	-	-	-	-	-	-	-	0.0460594	-	-	-	-	1
up	mult	[-1500;5'UTR]	AuxRE(SiteGA)-	0.0249926	-	-	-	-	0.0297983	-	-	-	-	-	0.0343059	0.0108743	-	0.003292	0.0278563	6
up	mult	[-1500;5'UTR]	AuxRE(oPWM)-	0.00666008	-	-	-	0.00573598	-	0.0306609	-	-	-	-	-	0.0316725	-	0.0393633	0.0283376	6
up	mult	[-1500;5'UTR]	AuxRE(P&S)-	0.00148428	-	-	-	-	0.0466404	-	0.0236105	-	-	-	-	0.0342783	0.0178168	-	0.0261011	6
up	mult	[-1500;5'UTR]	AuxRE(SiteGA)	0.00346347	-	-	-	-	0.0352104	-	0.0485952	-	-	-	0.0263306	-	0.00727873	0.00974987	0.0299267	7
up	mult	[-1500;5'UTR]	AuxRE(oPWM)	0.0480991	-	-	-	-	-	-	-	-	-	0.0306372	-	-	-	-	0.038786	3
up	mult	[-1500;5'UTR]	AuxRE(P&S)	0.0025974	-	-	-	0.0428774	-	-	0.0215146	-	-	0.0489454	0.0438436	-	0.0105003	-	0.0260263	7
up	mult	[-1500;5'UTR]	AuxRE(P&S)+/ ABRE-like	-	-	-	-	-	-	-	-	-	-	-	0.00533019	-	-	-	-	1
up	mult	[-1500;5'UTR]	AuxRE(P&S)+/ ABRE-like-	-	-	-	-	-	-	-	-	-	-	-	-	-	-	-	-	0
up	mult	[-1500;5'UTR]	AuxRE(P&S)+/ ABRE-like+	-	-	-	-	-	-	-	-	-	-	-	-	-	-	-	-	0
up	mult	[-1500;5'UTR]	AuxRE(P&S)+/ AuxRE-like	-	-	-	-	-	-	-	-	-	-	-	-	-	-	-	-	0
up	mult	[-1500;5'UTR]	AuxRE(P&S)+/ AuxRE-like-	-	-	-	-	-	-	-	-	-	-	-	-	-	-	-	-	0
up	mult	[-1500;5'UTR]	AuxRE(P&S)+/ AuxRE-like+	-	-	-	-	-	-	-	-	-	-	-	-	-	-	-	0.0459653	1
up	mult	[-1500;5'UTR]	AuxRE(P&S)+/ Y-patch	0.0224438	-	-	-	-	-	-	-	-	-	-	-	-	0.044982	0.0171569	-	3
up	mult	[-1500;5'UTR]	AuxRE(P&S)+/ Y-patch-	-	-	-	-	-	-	-	-	-	-	-	-	-	-	-	-	0
up	mult	[-1500;5'UTR]	AuxRE(P&S)+/ Y-patch+	-	-	-	-	-	0.0323907	-	-	-	-	-	-	-	0.0225475	0.0127249	-	3
up	mult	[-1500;5'UTR]	AuxRE(P&S)-/ ABRE-like	-	-	-	-	-	-	-	-	-	-	-	-	-	-	-	-	0
up	mult	[-1500;5'UTR]	AuxRE(P&S)-/ ABRE-like+	-	-	-	-	-	-	-	-	-	-	-	-	-	-	-	-	0
up	mult	[-1500;5'UTR]	AuxRE(P&S)-/ ABRE-like-	-	-	-	-	-	-	-	-	-	-	-	-	-	-	-	-	0
up	mult	[-1500;5'UTR]	AuxRE(P&S)-/ AuxRE-like	-	-	-	-	-	-	-	-	-	-	-	-	-	-	-	-	0
up	mult	[-1500;5'UTR]	AuxRE(P&S)-/ AuxRE-like+	-	-	-	-	-	-	-	-	-	-	-	-	-	-	-	-	0
up	mult	[-1500;5'UTR]	AuxRE(P&S)-/ AuxRE-like-	-	-	-	-	-	-	-	-	-	-	-	-	-	-	-	0.028268	1
up	mult	[-1500;5'UTR]	AuxRE(P&S)-/ Y-patch	-	-	-	-	-	-	-	-	-	-	-	-	-	-	-	-	0
up	mult	[-1500;5'UTR]	AuxRE(P&S)-/ Y-patch+	-	-	-	-	-	-	-	-	-	-	-	-	-	-	-	-	0
up	mult	[-1500;5'UTR]	AuxRE(P&S)-/ Y-patch-	-	-	-	-	-	-	-	-	-	-	-	-	-	-	-	-	0
up	mult	[-1500;5'UTR]	AuxRE(P&S)/ ABRE-like	-	-	-	-	-	-	-	-	-	-	-	-	-	-	-	-	0
up	mult	[-1500;5'UTR]	AuxRE(P&S)/ ABRE-like/ +-/ -+	-	-	-	-	-	-	-	0.0494246	-	-	-	-	-	-	-	-	1
up	mult	[-1500;5'UTR]	AuxRE(P&S)/ ABRE-like/ ++/ --	-	-	-	-	-	-	-	-	-	-	-	-	-	-	-	-	0
up	mult	[-1500;5'UTR]	AuxRE(P&S)/ AuxRE-like	-	-	-	-	-	-	-	-	-	-	-	-	-	-	-	0.0370726	1
up	mult	[-1500;5'UTR]	AuxRE(P&S)/ AuxRE-like/ +-/ -+	-	-	-	-	-	-	-	-	-	-	-	-	-	-	-	-	0
up	mult	[-1500;5'UTR]	AuxRE(P&S)/ AuxRE-like/ ++/ --	-	-	-	-	-	-	-	-	-	-	-	-	-	-	-	0.00566289	1
up	mult	[-1500;5'UTR]	AuxRE(P&S)/ Y-patch	-	-	-	-	-	-	-	-	-	-	-	-	-	-	0.0370738	-	1
up	mult	[-1500;5'UTR]	AuxRE(P&S)/ Y-patch/ +-/ -+	-	-	-	-	-	-	-	-	-	-	-	-	-	-	-	-	0
up	mult	[-1500;5'UTR]	AuxRE(P&S)/ Y-patch/ ++/ --	-	-	-	-	-	-	-	-	-	-	-	-	-	-	0.0415516	-	1
down	single	[-1500;5'UTR]	AuxRE(SiteGA)+	-	-	-	-	-	-	-	-	-	-	0.0395406	-	-	-	-	-	1
down	single	[-1500;5'UTR]	AuxRE(oPWM)+	-	-	-	-	-	-	-	-	-	-	-	-	-	-	-	-	0
down	single	[-1500;5'UTR]	AuxRE(P&S)+	-	-	-	-	-	-	-	-	-	-	-	-	-	-	-	-	0
down	single	[-1500;5'UTR]	AuxRE(SiteGA)-	-	-	-	-	-	-	-	-	-	-	-	-	-	-	-	-	0
down	single	[-1500;5'UTR]	AuxRE(oPWM)-	-	-	-	-	-	-	-	-	-	-	-	-	-	-	-	-	0
down	single	[-1500;5'UTR]	AuxRE(P&S)-	-	-	-	-	-	-	-	-	-	-	-	-	-	-	-	-	0
down	single	[-1500;5'UTR]	AuxRE(SiteGA)	-	-	-	-	-	0.0202848	-	-	-	-	0.0185433	-	-	-	-	-	2
down	single	[-1500;5'UTR]	AuxRE(oPWM)	-	-	-	-	-	-	-	-	-	-	-	-	-	-	-	-	0
down	single	[-1500;5'UTR]	AuxRE(P&S)	-	-	-	-	-	0.0161232	-	-	-	-	-	-	-	-	-	-	1
down	single	[-1500;5'UTR]	AuxRE(P&S)+/ ABRE-like	-	-	-	-	-	-	-	-	-	-	-	-	-	-	-	-	0
down	single	[-1500;5'UTR]	AuxRE(P&S)+/ ABRE-like-	-	-	-	-	-	-	-	-	-	-	-	-	-	-	-	-	0
down	single	[-1500;5'UTR]	AuxRE(P&S)+/ ABRE-like+	-	-	-	-	-	-	-	-	-	-	-	-	-	-	-	-	0
down	single	[-1500;5'UTR]	AuxRE(P&S)+/ AuxRE-like	-	-	-	-	-	-	-	-	-	-	-	-	-	-	-	-	0
down	single	[-1500;5'UTR]	AuxRE(P&S)+/ AuxRE-like-	-	-	-	-	-	-	0.0249812	-	-	-	0.017688	-	-	-	-	-	2
down	single	[-1500;5'UTR]	AuxRE(P&S)+/ AuxRE-like+	-	-	-	-	-	-	-	-	-	-	-	-	-	-	-	-	0
down	single	[-1500;5'UTR]	AuxRE(P&S)+/ Y-patch	-	-	-	-	-	-	-	-	-	-	-	-	-	-	-	-	0
down	single	[-1500;5'UTR]	AuxRE(P&S)+/ Y-patch-	-	-	-	-	-	-	-	-	-	-	-	-	-	-	-	-	0
down	single	[-1500;5'UTR]	AuxRE(P&S)+/ Y-patch+	-	-	-	-	-	-	-	-	-	-	-	-	-	-	-	-	0
down	single	[-1500;5'UTR]	AuxRE(P&S)-/ ABRE-like	-	-	-	-	0.0334122	-	-	-	-	-	-	-	-	-	-	-	1
down	single	[-1500;5'UTR]	AuxRE(P&S)-/ ABRE-like+	-	-	-	-	0.041894	-	-	-	-	-	-	-	-	-	-	-	1
down	single	[-1500;5'UTR]	AuxRE(P&S)-/ ABRE-like-	-	-	-	-	-	-	-	-	-	-	-	-	-	0.0249632	-	-	1
down	single	[-1500;5'UTR]	AuxRE(P&S)-/ AuxRE-like	-	-	-	-	-	0.0413367	-	-	-	-	0.0109479	-	-	-	-	-	2
down	single	[-1500;5'UTR]	AuxRE(P&S)-/ AuxRE-like+	-	-	-	-	-	-	-	-	-	-	-	-	-	-	-	-	0
down	single	[-1500;5'UTR]	AuxRE(P&S)-/ AuxRE-like-	-	-	-	-	-	-	-	-	-	-	0.00225862	-	-	-	-	-	1
down	single	[-1500;5'UTR]	AuxRE(P&S)-/ Y-patch	-	-	-	-	-	-	-	-	-	-	-	-	-	-	-	-	0
down	single	[-1500;5'UTR]	AuxRE(P&S)-/ Y-patch+	-	-	-	-	0.00738457	-	-	-	-	-	-	-	-	-	-	-	1
down	single	[-1500;5'UTR]	AuxRE(P&S)-/ Y-patch-	-	-	-	-	-	0.0499838	-	-	-	-	-	-	-	-	-	-	1
down	single	[-1500;5'UTR]	AuxRE(P&S)/ ABRE-like	-	-	-	-	-	-	-	-	-	-	-	-	-	-	-	-	0
down	single	[-1500;5'UTR]	AuxRE(P&S)/ ABRE-like/ +-/ -+	-	-	-	-	0.0489277	-	-	-	-	-	-	-	-	-	-	-	1
down	single	[-1500;5'UTR]	AuxRE(P&S)/ ABRE-like/ ++/ --	-	-	-	-	-	-	-	-	-	-	-	-	-	-	-	-	0
down	single	[-1500;5'UTR]	AuxRE(P&S)/ AuxRE-like	-	-	-	-	-	-	-	-	-	-	0.00573094	-	-	-	-	-	1
down	single	[-1500;5'UTR]	AuxRE(P&S)/ AuxRE-like/ +-/ -+	-	-	-	-	-	-	0.0326247	-	-	-	-	-	-	-	-	-	1
down	single	[-1500;5'UTR]	AuxRE(P&S)/ AuxRE-like/ ++/ --	-	-	-	-	-	-	-	-	-	-	0.00938666	-	-	-	-	-	1
down	single	[-1500;5'UTR]	AuxRE(P&S)/ Y-patch	-	-	-	-	-	-	-	-	-	-	-	-	-	-	-	-	0
down	single	[-1500;5'UTR]	AuxRE(P&S)/ Y-patch/ +-/ -+	-	-	-	-	0.0316612	-	-	-	-	-	-	-	-	-	-	-	1
down	single	[-1500;5'UTR]	AuxRE(P&S)/ Y-patch/ ++/ --	-	-	-	-	-	-	-	-	-	-	-	-	-	-	-	-	0
down	mult	[-1500;5'UTR]	AuxRE(SiteGA)+	-	-	-	-	-	-	-	-	-	-	-	-	-	-	-	-	0
down	mult	[-1500;5'UTR]	AuxRE(oPWM)+	-	-	-	-	-	-	-	-	-	-	-	-	-	0.0415966	-	-	1
down	mult	[-1500;5'UTR]	AuxRE(P&S)+	-	-	-	-	-	-	-	-	0.0173371	-	-	0.0364957	0.034908	-	-	-	3
down	mult	[-1500;5'UTR]	AuxRE(SiteGA)-	-	-	-	-	-	-	-	-	-	-	-	-	-	-	-	-	0
down	mult	[-1500;5'UTR]	AuxRE(oPWM)-	-	-	-	-	-	0.0336331	-	-	-	-	-	-	-	0.0125858	-	-	2
down	mult	[-1500;5'UTR]	AuxRE(P&S)-	-	-	-	-	-	-	-	-	-	-	-	-	-	0.0299416	-	-	1
down	mult	[-1500;5'UTR]	AuxRE(SiteGA)	-	-	-	0.0305923	0.0193926	-	-	-	-	-	-	-	-	-	-	-	2
down	mult	[-1500;5'UTR]	AuxRE(oPWM)	-	-	-	-	0.0499302	-	-	-	-	-	-	-	-	0.016629	-	-	2
down	mult	[-1500;5'UTR]	AuxRE(P&S)	-	-	-	-	0.00411615	-	-	-	-	-	-	-	-	-	-	-	1
down	mult	[-1500;5'UTR]	AuxRE(P&S)+/ ABRE-like	-	-	-	-	-	0.0380435	-	-	-	-	-	-	-	-	-	-	1
down	mult	[-1500;5'UTR]	AuxRE(P&S)+/ ABRE-like-	-	-	-	-	-	-	-	-	-	-	-	-	-	-	-	-	0
down	mult	[-1500;5'UTR]	AuxRE(P&S)+/ ABRE-like+	-	-	-	-	-	-	-	-	-	-	-	-	-	-	-	-	0
down	mult	[-1500;5'UTR]	AuxRE(P&S)+/ AuxRE-like	-	-	-	-	-	-	-	-	-	-	-	-	0.0498963	-	-	-	1
down	mult	[-1500;5'UTR]	AuxRE(P&S)+/ AuxRE-like-	-	-	-	-	-	-	-	-	-	-	-	-	-	-	-	-	0
down	mult	[-1500;5'UTR]	AuxRE(P&S)+/ AuxRE-like+	-	-	-	-	-	-	-	-	-	-	-	-	0.00838283	-	-	-	1
down	mult	[-1500;5'UTR]	AuxRE(P&S)+/ Y-patch	-	-	-	-	-	-	-	-	-	-	-	-	-	-	-	-	0
down	mult	[-1500;5'UTR]	AuxRE(P&S)+/ Y-patch-	-	-	-	-	-	-	-	-	-	-	-	-	-	-	-	-	0
down	mult	[-1500;5'UTR]	AuxRE(P&S)+/ Y-patch+	-	-	-	-	-	-	-	-	-	-	-	-	-	-	-	-	0
down	mult	[-1500;5'UTR]	AuxRE(P&S)-/ ABRE-like	-	-	-	-	-	-	-	-	-	-	-	-	-	-	-	-	0
down	mult	[-1500;5'UTR]	AuxRE(P&S)-/ ABRE-like+	-	-	-	-	-	-	-	-	-	-	-	-	-	-	-	-	0
down	mult	[-1500;5'UTR]	AuxRE(P&S)-/ ABRE-like-	-	-	-	-	0.0474652	-	-	-	-	-	-	-	-	-	-	-	1
down	mult	[-1500;5'UTR]	AuxRE(P&S)-/ AuxRE-like	-	-	-	-	-	-	-	-	-	-	-	-	-	-	-	-	0
down	mult	[-1500;5'UTR]	AuxRE(P&S)-/ AuxRE-like+	-	-	-	-	-	-	-	-	-	-	-	-	-	-	-	-	0
down	mult	[-1500;5'UTR]	AuxRE(P&S)-/ AuxRE-like-	-	-	-	-	-	-	-	-	-	-	-	-	-	-	-	-	0
down	mult	[-1500;5'UTR]	AuxRE(P&S)-/ Y-patch	-	-	-	-	-	-	-	-	-	-	-	-	-	-	-	-	0
down	mult	[-1500;5'UTR]	AuxRE(P&S)-/ Y-patch+	-	-	-	-	-	-	-	-	-	-	-	-	-	-	-	-	0
down	mult	[-1500;5'UTR]	AuxRE(P&S)-/ Y-patch-	-	-	-	-	-	-	-	-	-	-	-	-	-	-	-	-	0
down	mult	[-1500;5'UTR]	AuxRE(P&S)/ ABRE-like	-	-	-	-	-	-	-	-	-	-	-	-	-	-	-	-	0
down	mult	[-1500;5'UTR]	AuxRE(P&S)/ ABRE-like/ +-/ -+	-	-	-	-	-	-	-	-	-	-	-	-	-	-	-	-	0
down	mult	[-1500;5'UTR]	AuxRE(P&S)/ ABRE-like/ ++/ --	-	-	-	-	-	-	-	-	-	-	-	-	-	-	-	-	0
down	mult	[-1500;5'UTR]	AuxRE(P&S)/ AuxRE-like	-	-	-	-	-	-	0.0452917	-	-	-	-	-	-	-	-	-	1
down	mult	[-1500;5'UTR]	AuxRE(P&S)/ AuxRE-like/ +-/ -+	-	-	-	-	-	-	-	-	-	-	-	-	-	-	-	-	0
down	mult	[-1500;5'UTR]	AuxRE(P&S)/ AuxRE-like/ ++/ --	-	-	-	-	-	-	-	-	-	-	-	-	0.0222618	-	-	-	1
down	mult	[-1500;5'UTR]	AuxRE(P&S)/ Y-patch	-	-	-	-	-	-	-	-	-	-	-	-	-	-	-	-	0
down	mult	[-1500;5'UTR]	AuxRE(P&S)/ Y-patch/ +-/ -+	-	-	-	-	-	-	-	-	-	-	-	-	-	-	-	-	0
down	mult	[-1500;5'UTR]	AuxRE(P&S)/ Y-patch/ ++/ --	-	-	-	-	-	-	-	-	-	-	-	-	-	-	-	-	0
up	single	[-300;5'UTR]	AuxRE(SiteGA)+	0.0287861	-	0.0375694	-	-	-	-	-	-	0.00373733	-	-	-	0.000157832	-	-	4
up	single	[-300;5'UTR]	AuxRE(oPWM)+	0.000242621	-	0.00787403	-	0.0171448	-	-	0.00030615	0.047708	-	-	0.0231147	-	0.00081021	-	0.00073653	8
up	single	[-300;5'UTR]	AuxRE(P&S)+	0.0186824	-	0.0231805	-	-	-	-	-	-	-	-	-	-	0.00388988	-	0.00831055	4
up	single	[-300;5'UTR]	AuxRE(SiteGA)-	-	-	-	-	0.0307913	-	-	-	-	-	-	-	-	-	0.0264136	0.0171618	3
up	single	[-300;5'UTR]	AuxRE(oPWM)-	-	-	-	-	0.0119735	-	-	-	-	-	-	-	-	-	-	0.0418867	2
up	single	[-300;5'UTR]	AuxRE(P&S)-	-	-	-	-	0.0207709	-	0.0170262	-	-	-	-	-	-	-	-	0.0257268	3
up	single	[-300;5'UTR]	AuxRE(SiteGA)	0.0309946	-	0.0193769	-	0.0385069	-	-	-	-	0.0112373	-	-	-	0.0379343	0.043285	0.0103049	7
up	single	[-300;5'UTR]	AuxRE(oPWM)	0.000159338	-	0.00744872	-	0.00151323	-	-	0.00207522	-	-	-	0.046551	-	0.0166775	-	0.000150328	7
up	single	[-300;5'UTR]	AuxRE(P&S)	0.0184556	-	0.0209863	-	0.00908522	-	-	-	0.0497692	0.0468344	-	-	-	0.0393811	-	0.000964359	7
up	single	[-300;5'UTR]	AuxRE(P&S)+/ ABRE-like	-	-	-	-	-	-	-	-	-	-	-	0.0105405	-	0.031117	-	-	2
up	single	[-300;5'UTR]	AuxRE(P&S)+/ ABRE-like-	-	0.0266023	-	-	-	-	-	-	-	-	-	-	-	-	-	-	1
up	single	[-300;5'UTR]	AuxRE(P&S)+/ ABRE-like+	-	-	-	-	-	-	-	-	-	-	-	0.00257691	-	0.0387028	-	-	2
up	single	[-300;5'UTR]	AuxRE(P&S)+/ AuxRE-like	-	-	-	-	-	-	-	-	-	-	-	-	-	-	-	-	0
up	single	[-300;5'UTR]	AuxRE(P&S)+/ AuxRE-like-	-	-	-	-	-	-	-	-	-	-	-	-	-	-	-	-	0
up	single	[-300;5'UTR]	AuxRE(P&S)+/ AuxRE-like+	-	-	-	-	-	-	-	-	-	-	-	-	-	0.0425638	-	-	1
up	single	[-300;5'UTR]	AuxRE(P&S)+/ Y-patch	-	-	-	-	0.0377927	-	-	-	-	-	0.00897656	-	-	-	-	-	2
up	single	[-300;5'UTR]	AuxRE(P&S)+/ Y-patch-	-	-	-	-	-	-	-	-	-	-	-	-	-	-	-	-	0
up	single	[-300;5'UTR]	AuxRE(P&S)+/ Y-patch+	0.0452808	-	-	-	0.0272327	-	-	0.0377183	-	-	0.0167749	-	-	-	-	-	4
up	single	[-300;5'UTR]	AuxRE(P&S)-/ ABRE-like	-	-	-	-	-	-	-	-	-	-	-	-	-	-	-	-	0
up	single	[-300;5'UTR]	AuxRE(P&S)-/ ABRE-like+	-	-	-	0.0224459	-	-	-	-	-	-	-	-	-	-	-	-	1
up	single	[-300;5'UTR]	AuxRE(P&S)-/ ABRE-like-	-	-	-	-	-	-	-	-	-	-	-	-	-	-	-	-	0
up	single	[-300;5'UTR]	AuxRE(P&S)-/ AuxRE-like	-	-	-	-	-	-	-	-	-	-	-	-	-	-	-	0.0192955	1
up	single	[-300;5'UTR]	AuxRE(P&S)-/ AuxRE-like+	-	-	-	-	-	-	-	-	-	-	-	-	-	-	-	-	0
up	single	[-300;5'UTR]	AuxRE(P&S)-/ AuxRE-like-	-	-	-	-	-	-	-	-	-	-	-	-	-	-	-	-	0
up	single	[-300;5'UTR]	AuxRE(P&S)-/ Y-patch	-	-	-	-	-	-	-	-	-	-	-	-	-	-	-	-	0
up	single	[-300;5'UTR]	AuxRE(P&S)-/ Y-patch+	-	-	-	-	-	-	-	-	-	-	-	-	-	-	-	-	0
up	single	[-300;5'UTR]	AuxRE(P&S)-/ Y-patch-	-	-	-	-	-	-	-	-	-	-	-	-	-	-	-	-	0
up	single	[-300;5'UTR]	AuxRE(P&S)/ ABRE-like	-	-	-	-	-	-	-	-	-	-	-	0.042427	-	-	-	-	1
up	single	[-300;5'UTR]	AuxRE(P&S)/ ABRE-like/ +-/ -+	-	-	-	-	-	-	-	-	-	-	-	-	-	-	-	-	0
up	single	[-300;5'UTR]	AuxRE(P&S)/ ABRE-like/ ++/ --	-	-	-	-	0.0466072	-	-	-	-	-	-	0.0211398	-	-	-	-	2
up	single	[-300;5'UTR]	AuxRE(P&S)/ AuxRE-like	-	-	-	-	-	-	-	-	-	-	-	-	-	-	-	-	0
up	single	[-300;5'UTR]	AuxRE(P&S)/ AuxRE-like/ +-/ -+	-	-	-	-	-	-	-	-	-	-	-	-	-	-	-	-	0
up	single	[-300;5'UTR]	AuxRE(P&S)/ AuxRE-like/ ++/ --	-	-	-	-	-	-	-	-	-	-	-	-	-	-	-	-	0
up	single	[-300;5'UTR]	AuxRE(P&S)/ Y-patch	-	-	-	-	0.0276418	-	-	-	-	-	0.0379256	-	-	-	-	-	2
up	single	[-300;5'UTR]	AuxRE(P&S)/ Y-patch/ +-/ -+	-	-	-	-	-	-	-	-	-	-	-	-	-	-	-	-	0
up	single	[-300;5'UTR]	AuxRE(P&S)/ Y-patch/ ++/ --	-	-	-	-	0.0113042	-	-	-	-	-	0.0442077	-	-	-	-	-	2
up	mult	[-300;5'UTR]	AuxRE(SiteGA)+	-	-	-	0.0336846	-	-	-	-	-	-	-	-	-	-	-	-	1
up	mult	[-300;5'UTR]	AuxRE(oPWM)+	-	-	-	-	-	-	-	-	-	-	-	-	-	-	-	-	0
up	mult	[-300;5'UTR]	AuxRE(P&S)+	-	-	-	-	-	-	-	-	-	-	-	-	-	-	-	-	0
up	mult	[-300;5'UTR]	AuxRE(SiteGA)-	-	-	-	-	-	-	-	-	-	-	-	-	-	-	-	-	0
up	mult	[-300;5'UTR]	AuxRE(oPWM)-	-	-	-	-	-	-	-	-	-	-	-	-	-	-	-	-	0
up	mult	[-300;5'UTR]	AuxRE(P&S)-	-	-	-	-	-	-	-	-	-	-	-	-	-	-	-	-	0
up	mult	[-300;5'UTR]	AuxRE(SiteGA)	-	-	-	0.0349272	-	-	-	-	-	-	-	-	-	-	-	-	1
up	mult	[-300;5'UTR]	AuxRE(oPWM)	-	-	-	-	-	-	-	-	-	-	-	-	-	-	-	-	0
up	mult	[-300;5'UTR]	AuxRE(P&S)	-	-	-	-	-	-	-	-	-	-	-	-	-	-	-	-	0
up	mult	[-300;5'UTR]	AuxRE(P&S)+/ ABRE-like	-	-	-	-	-	-	-	-	-	-	-	-	-	-	-	-	0
up	mult	[-300;5'UTR]	AuxRE(P&S)+/ ABRE-like-	-	-	-	-	-	-	-	-	-	-	-	-	-	-	-	-	0
up	mult	[-300;5'UTR]	AuxRE(P&S)+/ ABRE-like+	-	-	-	-	0.0262245	-	-	-	-	-	-	-	-	-	-	-	1
up	mult	[-300;5'UTR]	AuxRE(P&S)+/ AuxRE-like	-	-	-	-	-	-	-	-	-	-	-	-	-	-	-	-	0
up	mult	[-300;5'UTR]	AuxRE(P&S)+/ AuxRE-like-	-	-	-	-	-	-	-	-	-	-	-	-	-	-	-	-	0
up	mult	[-300;5'UTR]	AuxRE(P&S)+/ AuxRE-like+	-	-	-	-	-	-	-	-	-	-	-	-	-	-	-	-	0
up	mult	[-300;5'UTR]	AuxRE(P&S)+/ Y-patch	-	-	-	-	0.0249367	-	-	-	-	-	0.0454601	0.0414616	-	-	0.0357927	-	4
up	mult	[-300;5'UTR]	AuxRE(P&S)+/ Y-patch-	-	-	-	-	-	-	-	-	-	-	-	-	-	-	-	-	0
up	mult	[-300;5'UTR]	AuxRE(P&S)+/ Y-patch+	-	-	-	-	-	-	-	-	-	-	-	-	-	-	0.0240946	-	1
up	mult	[-300;5'UTR]	AuxRE(P&S)-/ ABRE-like	-	-	-	-	-	-	-	-	-	-	-	-	-	-	-	-	0
up	mult	[-300;5'UTR]	AuxRE(P&S)-/ ABRE-like+	-	-	-	-	-	-	-	-	-	-	-	-	-	-	-	-	0
up	mult	[-300;5'UTR]	AuxRE(P&S)-/ ABRE-like-	-	-	-	-	-	-	-	-	-	-	-	-	-	-	-	-	0
up	mult	[-300;5'UTR]	AuxRE(P&S)-/ AuxRE-like	-	-	-	-	-	-	-	-	-	-	-	-	-	-	-	0.0261011	1
up	mult	[-300;5'UTR]	AuxRE(P&S)-/ AuxRE-like+	-	-	-	-	-	-	-	-	-	-	-	-	-	-	-	-	0
up	mult	[-300;5'UTR]	AuxRE(P&S)-/ AuxRE-like-	-	-	-	-	0.0295619	-	-	-	0.0460033	-	-	-	-	-	-	0.00583739	3
up	mult	[-300;5'UTR]	AuxRE(P&S)-/ Y-patch	-	-	-	-	-	-	-	-	-	-	-	-	-	-	-	-	0
up	mult	[-300;5'UTR]	AuxRE(P&S)-/ Y-patch+	-	-	-	-	-	-	-	-	-	-	-	-	-	-	-	-	0
up	mult	[-300;5'UTR]	AuxRE(P&S)-/ Y-patch-	-	-	-	-	-	-	-	-	-	-	-	-	-	-	-	-	0
up	mult	[-300;5'UTR]	AuxRE(P&S)/ ABRE-like	-	-	-	-	-	-	-	-	-	-	-	-	-	-	-	-	0
up	mult	[-300;5'UTR]	AuxRE(P&S)/ ABRE-like/ +-/ -+	-	-	-	-	-	-	-	-	-	-	-	-	-	-	-	-	0
up	mult	[-300;5'UTR]	AuxRE(P&S)/ ABRE-like/ ++/ --	-	-	-	-	-	-	-	-	-	-	-	-	-	-	-	-	0
up	mult	[-300;5'UTR]	AuxRE(P&S)/ AuxRE-like	-	-	-	-	-	-	-	-	-	-	-	-	-	-	-	-	0
up	mult	[-300;5'UTR]	AuxRE(P&S)/ AuxRE-like/ +-/ -+	-	-	-	-	-	-	-	-	-	-	-	-	-	-	-	-	0
up	mult	[-300;5'UTR]	AuxRE(P&S)/ AuxRE-like/ ++/ --	-	-	-	-	0.0346453	-	-	-	-	-	-	-	-	-	-	0.0121777	2
up	mult	[-300;5'UTR]	AuxRE(P&S)/ Y-patch	-	-	-	-	0.0460277	-	-	-	-	-	-	0.0405456	-	-	-	-	2
up	mult	[-300;5'UTR]	AuxRE(P&S)/ Y-patch/ +-/ -+	-	-	-	-	-	-	-	-	-	-	-	-	-	-	-	-	0
up	mult	[-300;5'UTR]	AuxRE(P&S)/ Y-patch/ ++/ --	-	-	-	-	-	-	-	-	-	-	-	-	-	-	-	-	0
down	single	[-300;5'UTR]	AuxRE(SiteGA)+	-	-	-	-	-	-	-	-	-	-	-	-	-	-	-	-	0
down	single	[-300;5'UTR]	AuxRE(oPWM)+	-	-	-	-	-	-	0.0369338	-	-	-	0.0182459	-	-	-	-	-	2
down	single	[-300;5'UTR]	AuxRE(P&S)+	-	-	-	-	-	-	0.0278744	-	-	-	0.00783832	-	-	-	-	-	2
down	single	[-300;5'UTR]	AuxRE(SiteGA)-	-	-	-	0.0189598	-	-	-	-	-	-	-	-	-	-	-	-	1
down	single	[-300;5'UTR]	AuxRE(oPWM)-	-	-	-	-	-	-	-	-	-	-	-	-	-	0.00417628	-	-	1
down	single	[-300;5'UTR]	AuxRE(P&S)-	-	-	-	-	-	-	-	-	-	-	-	-	-	-	-	-	0
down	single	[-300;5'UTR]	AuxRE(SiteGA)	-	-	-	0.0142598	-	-	-	-	-	-	0.0360919	-	-	-	-	-	2
down	single	[-300;5'UTR]	AuxRE(oPWM)	-	-	-	-	-	-	-	-	-	-	-	-	-	0.0065049	-	-	1
down	single	[-300;5'UTR]	AuxRE(P&S)	-	-	-	0.0298841	-	-	0.0415437	-	-	-	0.0112486	-	-	-	-	-	3
down	single	[-300;5'UTR]	AuxRE(P&S)+/ ABRE-like	-	-	-	-	-	-	0.00533696	-	-	-	-	-	-	-	-	-	1
down	single	[-300;5'UTR]	AuxRE(P&S)+/ ABRE-like-	-	-	-	-	-	-	0.0059847	-	-	-	-	-	-	-	-	-	1
down	single	[-300;5'UTR]	AuxRE(P&S)+/ ABRE-like+	-	-	-	-	-	-	-	-	-	-	-	-	-	-	-	-	0
down	single	[-300;5'UTR]	AuxRE(P&S)+/ AuxRE-like	-	-	-	-	-	-	-	-	-	-	-	-	-	-	-	-	0
down	single	[-300;5'UTR]	AuxRE(P&S)+/ AuxRE-like-	-	-	-	0.0260418	-	-	-	-	-	-	0.030352	-	-	-	-	-	2
down	single	[-300;5'UTR]	AuxRE(P&S)+/ AuxRE-like+	-	-	-	-	-	-	-	-	-	-	-	-	-	-	-	-	0
down	single	[-300;5'UTR]	AuxRE(P&S)+/ Y-patch	-	-	-	0.0441509	-	-	-	-	-	-	0.0367253	-	-	-	-	-	2
down	single	[-300;5'UTR]	AuxRE(P&S)+/ Y-patch-	-	-	-	-	-	-	-	-	-	-	-	-	-	-	-	-	0
down	single	[-300;5'UTR]	AuxRE(P&S)+/ Y-patch+	-	-	-	-	-	-	-	-	-	-	-	-	-	-	-	-	0
down	single	[-300;5'UTR]	AuxRE(P&S)-/ ABRE-like	-	-	-	-	-	-	-	-	-	-	-	-	-	-	-	-	0
down	single	[-300;5'UTR]	AuxRE(P&S)-/ ABRE-like+	-	-	-	-	-	-	-	-	-	-	-	-	-	-	-	-	0
down	single	[-300;5'UTR]	AuxRE(P&S)-/ ABRE-like-	-	-	-	-	-	-	-	-	-	-	-	-	-	0.0166611	0.00386996	-	2
down	single	[-300;5'UTR]	AuxRE(P&S)-/ AuxRE-like	-	-	-	-	-	-	-	-	-	-	-	-	-	-	-	-	0
down	single	[-300;5'UTR]	AuxRE(P&S)-/ AuxRE-like+	-	-	-	-	-	0.0403504	-	-	-	-	-	-	-	-	-	-	1
down	single	[-300;5'UTR]	AuxRE(P&S)-/ AuxRE-like-	-	-	-	-	-	-	-	-	-	-	-	-	-	-	-	-	0
down	single	[-300;5'UTR]	AuxRE(P&S)-/ Y-patch	-	-	-	-	-	-	-	-	-	-	-	-	-	-	-	-	0
down	single	[-300;5'UTR]	AuxRE(P&S)-/ Y-patch+	-	-	-	-	-	-	-	-	-	-	-	-	-	-	-	-	0
down	single	[-300;5'UTR]	AuxRE(P&S)-/ Y-patch-	-	-	-	-	-	-	-	-	-	-	-	-	0.0285636	-	0.0258944	-	2
down	single	[-300;5'UTR]	AuxRE(P&S)/ ABRE-like	-	-	-	-	-	-	0.0165291	-	-	-	-	-	-	-	-	-	1
down	single	[-300;5'UTR]	AuxRE(P&S)/ ABRE-like/ +-/ -+	-	-	-	-	-	-	0.0104797	-	-	-	-	-	-	-	-	-	1
down	single	[-300;5'UTR]	AuxRE(P&S)/ ABRE-like/ ++/ --	-	-	-	-	-	-	-	-	-	-	-	-	-	-	-	-	0
down	single	[-300;5'UTR]	AuxRE(P&S)/ AuxRE-like	-	-	-	-	-	-	-	-	-	-	0.0430289	-	-	-	-	-	1
down	single	[-300;5'UTR]	AuxRE(P&S)/ AuxRE-like/ +-/ -+	-	-	-	-	-	-	0.0269272	-	-	-	-	-	-	-	-	-	1
down	single	[-300;5'UTR]	AuxRE(P&S)/ AuxRE-like/ ++/ --	-	-	-	-	-	-	-	-	-	-	-	-	-	-	-	-	0
down	single	[-300;5'UTR]	AuxRE(P&S)/ Y-patch	-	-	-	0.0227091	-	-	-	-	-	-	-	-	-	-	-	-	1
down	single	[-300;5'UTR]	AuxRE(P&S)/ Y-patch/ +-/ -+	-	-	-	0.0265821	-	-	-	-	-	-	-	-	-	-	-	-	1
down	single	[-300;5'UTR]	AuxRE(P&S)/ Y-patch/ ++/ --	-	-	-	-	-	-	-	-	-	-	-	-	0.0317324	-	-	-	1
down	mult	[-300;5'UTR]	AuxRE(SiteGA)+	-	-	-	-	-	-	-	-	-	-	-	-	-	-	-	-	0
down	mult	[-300;5'UTR]	AuxRE(oPWM)+	-	-	-	-	-	-	-	-	-	-	-	-	-	-	-	-	0
down	mult	[-300;5'UTR]	AuxRE(P&S)+	-	-	-	-	-	-	-	-	-	-	-	0.0271139	0.00581782	-	-	-	2
down	mult	[-300;5'UTR]	AuxRE(SiteGA)-	-	-	-	-	-	0.0290101	-	-	-	-	-	-	-	-	-	-	1
down	mult	[-300;5'UTR]	AuxRE(oPWM)-	-	-	-	0.0209588	-	-	-	-	-	-	-	-	-	-	-	-	1
down	mult	[-300;5'UTR]	AuxRE(P&S)-	-	-	-	-	-	0.0375423	0.0449875	-	-	-	-	-	-	-	-	-	2
down	mult	[-300;5'UTR]	AuxRE(SiteGA)	-	-	-	-	-	-	0.034275	-	-	-	-	-	-	-	-	-	1
down	mult	[-300;5'UTR]	AuxRE(oPWM)	-	-	-	-	-	-	-	-	-	-	-	-	-	-	-	-	0
down	mult	[-300;5'UTR]	AuxRE(P&S)	-	-	-	-	-	-	0.0348469	-	-	-	-	-	0.039672	-	-	-	2
down	mult	[-300;5'UTR]	AuxRE(P&S)+/ ABRE-like	-	-	-	-	-	-	-	-	-	-	-	-	-	-	-	-	0
down	mult	[-300;5'UTR]	AuxRE(P&S)+/ ABRE-like-	-	-	-	-	-	-	-	-	-	-	-	-	-	-	-	-	0
down	mult	[-300;5'UTR]	AuxRE(P&S)+/ ABRE-like+	-	-	-	-	-	-	-	-	-	-	-	-	-	-	-	-	0
down	mult	[-300;5'UTR]	AuxRE(P&S)+/ AuxRE-like	-	-	-	0.0165794	-	-	-	-	-	-	-	-	0.0320528	-	-	-	2
down	mult	[-300;5'UTR]	AuxRE(P&S)+/ AuxRE-like-	-	-	-	0.00735558	-	-	-	-	-	-	-	-	-	-	-	-	1
down	mult	[-300;5'UTR]	AuxRE(P&S)+/ AuxRE-like+	-	-	-	-	-	-	-	-	0.0363828	-	-	-	0.00967971	-	-	-	2
down	mult	[-300;5'UTR]	AuxRE(P&S)+/ Y-patch	-	-	0.0171574	-	-	-	-	-	-	-	-	-	-	-	-	-	1
down	mult	[-300;5'UTR]	AuxRE(P&S)+/ Y-patch-	-	-	-	-	-	-	-	-	-	-	-	-	-	-	-	-	0
down	mult	[-300;5'UTR]	AuxRE(P&S)+/ Y-patch+	-	-	0.0151063	-	-	-	-	-	-	-	0.0468441	-	-	-	-	-	2
down	mult	[-300;5'UTR]	AuxRE(P&S)-/ ABRE-like	-	-	-	-	-	-	-	-	-	-	-	-	-	-	0.00864145	-	1
down	mult	[-300;5'UTR]	AuxRE(P&S)-/ ABRE-like+	-	-	-	-	-	-	-	-	-	-	-	-	-	-	-	-	0
down	mult	[-300;5'UTR]	AuxRE(P&S)-/ ABRE-like-	-	-	-	-	-	-	-	-	-	-	-	-	-	-	-	-	0
down	mult	[-300;5'UTR]	AuxRE(P&S)-/ AuxRE-like	-	-	-	-	-	-	-	-	-	-	-	-	-	-	-	-	0
down	mult	[-300;5'UTR]	AuxRE(P&S)-/ AuxRE-like+	-	-	-	-	-	-	-	-	-	-	-	-	-	-	-	-	0
down	mult	[-300;5'UTR]	AuxRE(P&S)-/ AuxRE-like-	-	-	-	-	-	-	-	0.033922	-	-	-	-	-	-	-	-	1
down	mult	[-300;5'UTR]	AuxRE(P&S)-/ Y-patch	-	-	-	-	-	-	-	-	-	-	-	-	-	-	-	-	0
down	mult	[-300;5'UTR]	AuxRE(P&S)-/ Y-patch+	-	-	-	-	-	-	-	-	-	-	-	-	-	-	-	-	0
down	mult	[-300;5'UTR]	AuxRE(P&S)-/ Y-patch-	-	-	-	-	-	-	-	-	-	-	-	-	0.0319311	-	-	-	1
down	mult	[-300;5'UTR]	AuxRE(P&S)/ ABRE-like	-	-	-	-	-	-	-	-	-	-	-	-	-	-	0.0193772	-	1
down	mult	[-300;5'UTR]	AuxRE(P&S)/ ABRE-like/ +-/ -+	-	-	-	-	-	-	-	-	-	-	-	-	-	-	-	-	0
down	mult	[-300;5'UTR]	AuxRE(P&S)/ ABRE-like/ ++/ --	-	-	-	-	-	-	-	-	-	-	-	-	-	-	-	-	0
down	mult	[-300;5'UTR]	AuxRE(P&S)/ AuxRE-like	-	-	-	0.035239	-	-	-	-	-	-	-	-	0.0184754	-	-	-	2
down	mult	[-300;5'UTR]	AuxRE(P&S)/ AuxRE-like/ +-/ -+	-	-	-	0.0358031	-	-	-	-	-	-	-	-	-	-	-	-	1
down	mult	[-300;5'UTR]	AuxRE(P&S)/ AuxRE-like/ ++/ --	-	-	-	-	-	-	-	0.0431697	0.0299624	-	-	0.040371	0.0128275	-	-	-	4
down	mult	[-300;5'UTR]	AuxRE(P&S)/ Y-patch	-	-	0.0168208	-	-	-	-	-	-	-	-	-	-	-	-	-	1
down	mult	[-300;5'UTR]	AuxRE(P&S)/ Y-patch/ +-/ -+	-	-	-	-	-	-	-	-	-	-	-	-	-	-	-	-	0
down	mult	[-300;5'UTR]	AuxRE(P&S)/ Y-patch/ ++/ --	-	-	0.0243824	-	-	-	-	-	-	-	-	-	-	-	-	-	1
up	single	[-1500;5'UTR]	TGTCTC+	0.0308502	-	-	-	-	-	-	-	-	-	-	0.0180658	-	-	0.00543367	-	3
up	single	[-1500;5'UTR]	TGTCTC-	-	-	-	0.00594596	0.0145286	-	-	-	-	-	-	-	-	-	0.001269	-	3
up	single	[-1500;5'UTR]	TGTCTC	0.0423013	-	-	0.0403911	0.0455802	-	-	-	-	-	-	0.0377355	-	-	0.00861279	-	5
up	mult	[-1500;5'UTR]	TGTCTC+	-	-	-	-	0.0379306	-	-	-	0.0280255	-	-	0.0105438	-	0.0281628	-	-	4
up	mult	[-1500;5'UTR]	TGTCTC-	0.0231708	0.027483	-	-	0.00084757	-	-	-	-	-	0.01762	-	-	-	0.00276772	-	5
up	mult	[-1500;5'UTR]	TGTCTC	0.039987	-	-	0.039326	0.0370411	-	-	-	-	-	0.0338551	0.0308987	-	-	0.000474496	-	6
down	single	[-1500;5'UTR]	TGTCTC+	-	-	-	-	-	-	-	-	-	-	-	-	-	-	-	-	0
down	single	[-1500;5'UTR]	TGTCTC-	-	-	-	-	-	-	-	-	-	-	-	-	-	-	-	-	0
down	single	[-1500;5'UTR]	TGTCTC	-	-	-	-	-	-	-	-	-	-	-	-	-	-	-	-	0
down	mult	[-1500;5'UTR]	TGTCTC+	-	-	-	-	-	-	-	-	-	-	-	-	-	-	-	-	0
down	mult	[-1500;5'UTR]	TGTCTC-	-	-	-	-	-	-	-	-	-	-	-	-	-	-	-	-	0
down	mult	[-1500;5'UTR]	TGTCTC	-	-	-	-	-	-	-	-	-	-	-	-	-	-	-	-	0
up	single	[-1500;5'UTR]	TGTSTSBC+	0.0197049	-	-	-	0.0284371	-	-	0.0417075	-	-	-	-	-	-	0.0119408	-	4
up	single	[-1500;5'UTR]	TGTSTSBC-	0.0328803	-	-	-	0.0275596	-	-	-	-	-	-	-	-	-	0.0121736	-	3
up	single	[-1500;5'UTR]	TGTSTSBC	0.00890799	-	-	-	0.0153922	-	-	-	-	-	-	-	-	-	0.00602254	-	3
up	mult	[-1500;5'UTR]	TGTSTSBC+	0.0336059	-	-	-	-	-	-	-	-	-	-	-	-	-	-	-	1
up	mult	[-1500;5'UTR]	TGTSTSBC-	0.0398842	-	0.0243198	0.0114157	0.00832966	-	0.047307	0.0206326	0.0172779	-	0.00168757	0.00459158	-	-	0.00701836	0.0210864	11
up	mult	[-1500;5'UTR]	TGTSTSBC	0.00372815	-	0.0499831	-	0.0121425	0.0227515	-	-	0.0225268	-	0.00542899	0.00271915	-	0.0145446	0.0102733	0.0423689	10
down	single	[-1500;5'UTR]	TGTSTSBC+	-	-	-	-	-	-	-	-	-	-	-	-	-	-	-	-	0
down	single	[-1500;5'UTR]	TGTSTSBC-	-	-	-	-	-	-	-	-	-	-	-	-	-	-	-	-	0
down	single	[-1500;5'UTR]	TGTSTSBC	-	-	-	-	-	-	-	-	-	-	-	-	-	-	-	-	0
down	mult	[-1500;5'UTR]	TGTSTSBC+	-	-	-	-	-	-	-	-	-	-	-	-	-	-	-	-	0
down	mult	[-1500;5'UTR]	TGTSTSBC-	-	-	-	-	-	-	-	-	-	-	-	-	-	-	-	-	0
down	mult	[-1500;5'UTR]	TGTSTSBC	-	-	-	-	-	-	-	-	-	-	-	-	-	-	-	-	0
up	single	[-300;5'UTR]	TGTCTC+	0.000872078	-	0.0149956	0.0446998	-	-	-	0.00244973	-	0.0417724	-	0.00495124	-	0.00652005	-	0.0148075	8
up	single	[-300;5'UTR]	TGTCTC-	0.0168014	-	-	-	-	-	-	-	-	0.0280996	-	-	-	-	-	0.0142806	3
up	single	[-300;5'UTR]	TGTCTC	0.000447794	-	0.0134614	-	0.0192898	-	-	0.0233417	-	0.0109499	0.0441624	0.00336031	-	0.0236356	-	0.0068989	9
up	mult	[-300;5'UTR]	TGTCTC+	-	-	-	-	-	-	-	-	-	-	-	-	-	-	-	-	0
up	mult	[-300;5'UTR]	TGTCTC-	-	0.00263792	-	-	0.024328	-	-	-	-	-	-	-	-	-	-	-	2
up	mult	[-300;5'UTR]	TGTCTC	-	-	0.0298238	0.0190344	0.00991674	-	-	-	-	-	0.0193256	-	-	0.0395882	-	0.00143024	6
down	single	[-300;5'UTR]	TGTCTC+	-	-	-	0.0209168	-	-	-	-	-	-	0.000501692	-	-	-	-	-	2
down	single	[-300;5'UTR]	TGTCTC-	-	-	0.0375604	0.00336721	-	-	-	-	-	-	-	-	0.0179391	0.0341911	-	-	4
down	single	[-300;5'UTR]	TGTCTC	-	-	-	0.00190376	-	-	-	-	-	-	0.0221255	-	-	0.0377369	-	-	3
down	mult	[-300;5'UTR]	TGTCTC+	-	-	-	-	-	-	-	-	-	-	-	-	-	-	-	-	0
down	mult	[-300;5'UTR]	TGTCTC-	-	-	-	-	-	-	-	-	-	-	-	-	-	-	-	-	0
down	mult	[-300;5'UTR]	TGTCTC	-	-	-	-	-	-	-	-	-	-	-	-	-	-	-	-	0
up	single	[-300;5'UTR]	TGTSTSBC+	0.0205456	-	0.0263942	0.0151806	0.0229297	-	-	0.0030404	0.0375488	0.0277708	-	-	-	-	0.0208571	0.0109616	9
up	single	[-300;5'UTR]	TGTSTSBC-	0.00283595	-	-	-	0.0065732	-	-	0.0462255	-	-	-	-	-	-	-	0.00703972	4
up	single	[-300;5'UTR]	TGTSTSBC	0.000780033	-	0.0150219	-	0.00149886	-	-	0.00177663	0.0108565	0.015804	-	-	-	0.0452204	0.0120724	0.000921625	9
up	mult	[-300;5'UTR]	TGTSTSBC+	0.0110911	-	-	-	0.017193	-	-	-	-	0.032643	-	-	-	0.00843942	-	-	4
up	mult	[-300;5'UTR]	TGTSTSBC-	-	-	-	-	-	-	-	-	-	-	-	-	-	-	0.0171811	-	1
up	mult	[-300;5'UTR]	TGTSTSBC	0.00765597	-	-	-	0.0145989	-	-	-	-	-	-	-	-	0.0157435	0.016128	-	4
down	single	[-300;5'UTR]	TGTSTSBC+	-	-	-	-	-	-	-	-	-	-	-	-	-	-	-	-	0
down	single	[-300;5'UTR]	TGTSTSBC-	-	-	0.0365609	-	-	-	-	-	-	-	-	-	-	-	-	-	1
down	single	[-300;5'UTR]	TGTSTSBC	-	-	-	-	-	-	-	-	-	-	-	-	-	-	-	-	0
down	mult	[-300;5'UTR]	TGTSTSBC+	-	-	-	-	-	-	-	-	-	-	-	-	-	-	0.0409845	-	1
down	mult	[-300;5'UTR]	TGTSTSBC-	-	-	-	-	-	-	-	-	-	-	-	-	-	-	-	-	0
down	mult	[-300;5'UTR]	TGTSTSBC	-	-	-	0.0425005	-	-	-	-	-	-	-	-	-	-	-	-	1
				Fold 1.5
up/down	Strand (AuxRE, coupling motif)	Coupling motif	Coupling motif location relative to AuxRE; AuxRE was predicted in [-1500; 5'UTR]	GDS1044	GDS1408	GDS1515_2h	GDS1515_6h	GDS3505	GDS672_m0.1h1	GDS672_m0.1h3	GDS672_m1h1	GDS672_m1h3	GDS744	GSE35580_intact_root	GSE35580_columella	GSE35580_epidermis	GSE35580_pericycle	GSE35580_stele	GSE627	Count, p<0.05
up	+-	ABRE-like	[-50;-26]	-	-	-	-	-	-	-	0.015447	-	0.011222	-	0.044252	-	-	-	-	3
up	+all	ABRE-like	[-50;-26]	-	-	-	-	-	-	-	0.0474774	-	0.0318344	-	0.0329194	-	-	-	-	3
up	++	ABRE-like	[-50;-26]	-	-	-	-	-	-	-	-	-	-	-	-	0.039856	-	-	-	1
up	+-	AuxRE-like	[-50;-26]	-	-	-	-	-	-	-	-	-	-	-	-	-	-	-	-	0
up	+all	AuxRE-like	[-50;-26]	-	-	-	-	-	-	-	-	-	-	-	-	-	-	-	-	0
up	++	AuxRE-like	[-50;-26]	-	-	-	-	-	-	-	-	-	-	-	-	-	-	-	-	0
up	+-	Y-patch	[-50;-26]	-	-	-	0.0352091	-	-	-	-	-	-	0.0153101	-	-	-	-	-	2
up	+all	Y-patch	[-50;-26]	-	-	-	-	-	-	-	-	-	-	-	-	-	-	-	-	0
up	++	Y-patch	[-50;-26]	-	-	-	-	-	-	-	-	-	-	-	-	-	-	-	-	0
up	-+	ABRE-like	[-50;-26]	-	-	-	-	-	-	-	-	-	-	-	-	-	-	-	-	0
up	-all	ABRE-like	[-50;-26]	-	-	-	-	-	-	-	-	-	-	-	-	-	-	-	-	0
up	--	ABRE-like	[-50;-26]	-	-	-	-	-	-	-	-	-	-	-	-	-	-	-	-	0
up	-+	AuxRE-like	[-50;-26]	-	-	-	-	-	-	-	-	-	-	-	-	-	-	-	-	0
up	-all	AuxRE-like	[-50;-26]	-	0.0374662	-	-	-	-	-	-	-	-	-	-	-	-	-	-	1
up	--	AuxRE-like	[-50;-26]	-	-	-	-	-	-	-	-	-	-	-	-	-	-	-	-	0
up	-+	Y-patch	[-50;-26]	-	-	-	-	-	-	-	-	-	-	-	-	-	-	0.0450939	-	1
up	-all	Y-patch	[-50;-26]	-	-	-	-	-	-	-	-	-	-	-	-	-	-	-	-	0
up	--	Y-patch	[-50;-26]	-	-	-	-	-	-	-	-	-	-	-	-	-	-	-	-	0
up	+-_-+	ABRE-like	[-50;-26]	-	-	-	-	-	-	-	0.0138899	-	0.0263189	-	-	-	-	-	-	2
up	all_all	ABRE-like	[-50;-26]	0.0210246	-	-	-	-	-	-	0.038157	-	-	-	0.0447391	-	-	-	0.0219167	4
up	++_--	ABRE-like	[-50;-26]	-	-	-	-	-	-	-	-	-	-	-	0.0114817	0.012144	-	-	-	2
up	+-_-+	AuxRE-like	[-50;-26]	-	0.0438165	-	-	-	-	-	-	-	-	-	-	-	-	-	-	1
up	all_all	AuxRE-like	[-50;-26]	-	0.024151	-	-	-	-	-	-	-	-	-	-	-	-	-	-	1
up	++_--	AuxRE-like	[-50;-26]	-	-	0.0305674	-	-	-	-	-	-	-	-	-	-	-	-	-	1
up	+-_-+	Y-patch	[-50;-26]	-	-	-	-	-	-	-	-	-	-	-	-	-	-	0.0269439	-	1
up	all_all	Y-patch	[-50;-26]	-	-	-	-	-	-	-	-	-	-	-	-	-	-	-	-	0
up	++_--	Y-patch	[-50;-26]	-	-	-	-	-	-	-	-	-	-	-	-	-	-	-	-	0
up	+-	ABRE-like	[-25;-6]	-	-	-	-	-	-	-	0.0134204	-	-	-	-	-	-	-	-	1
up	+all	ABRE-like	[-25;-6]	-	-	-	-	0.0212776	-	-	0.0282027	-	-	-	-	-	-	-	-	2
up	++	ABRE-like	[-25;-6]	-	-	-	-	0.012339	-	-	-	-	-	-	0.015218	-	-	-	-	2
up	+-	AuxRE-like	[-25;-6]	-	-	-	-	-	-	0.0200986	-	-	-	-	-	-	-	-	-	1
up	+all	AuxRE-like	[-25;-6]	-	-	-	-	-	-	-	-	-	-	-	-	-	-	-	-	0
up	++	AuxRE-like	[-25;-6]	-	-	-	-	-	-	-	-	-	-	-	-	-	-	-	-	0
up	+-	Y-patch	[-25;-6]	-	-	-	-	-	-	-	-	-	-	-	-	-	-	-	-	0
up	+all	Y-patch	[-25;-6]	0.0152965	-	-	-	-	-	-	0.0124726	-	-	-	-	-	-	-	-	2
up	++	Y-patch	[-25;-6]	0.0108671	-	-	-	-	-	-	0.00765498	-	-	-	-	-	-	-	0.0353095	3
up	-+	ABRE-like	[-25;-6]	-	-	-	-	-	-	-	-	-	-	-	-	-	-	-	-	0
up	-all	ABRE-like	[-25;-6]	-	-	-	-	-	-	-	-	-	-	-	-	-	-	-	-	0
up	--	ABRE-like	[-25;-6]	-	-	-	-	-	-	-	-	-	-	-	-	-	-	-	-	0
up	-+	AuxRE-like	[-25;-6]	-	-	-	-	-	-	-	-	-	-	-	-	-	-	-	-	0
up	-all	AuxRE-like	[-25;-6]	-	-	-	0.0465934	-	-	-	-	-	-	-	-	-	-	-	-	1
up	--	AuxRE-like	[-25;-6]	0.0244587	-	-	-	-	-	-	-	-	-	-	-	-	-	-	-	1
up	-+	Y-patch	[-25;-6]	-	-	-	-	-	-	-	-	-	-	-	-	-	-	-	-	0
up	-all	Y-patch	[-25;-6]	-	-	-	-	-	-	-	-	-	0.0215622	-	-	-	-	-	-	1
up	--	Y-patch	[-25;-6]	-	-	-	-	-	-	-	-	-	0.0144157	-	-	-	-	-	-	1
up	+-_-+	ABRE-like	[-25;-6]	-	-	-	-	-	-	-	0.0385247	-	-	-	-	-	-	-	-	1
up	all_all	ABRE-like	[-25;-6]	-	-	-	-	-	-	-	-	-	-	-	-	-	-	-	-	0
up	++_--	ABRE-like	[-25;-6]	-	-	-	-	0.0296813	-	-	-	-	-	-	-	-	-	-	-	1
up	+-_-+	AuxRE-like	[-25;-6]	-	-	-	-	-	-	0.0329583	-	-	-	-	-	-	-	0.0493197	-	2
up	all_all	AuxRE-like	[-25;-6]	0.0424986	-	-	-	-	-	-	-	-	-	-	-	-	-	-	-	1
up	++_--	AuxRE-like	[-25;-6]	-	-	-	-	-	-	-	-	-	-	-	-	-	-	-	-	0
up	+-_-+	Y-patch	[-25;-6]	-	-	-	-	-	-	-	-	-	-	-	-	-	-	-	-	0
up	all_all	Y-patch	[-25;-6]	0.0124711	-	-	-	-	-	-	-	-	0.0123432	-	-	-	-	-	0.0216853	3
up	++_--	Y-patch	[-25;-6]	0.00776285	-	-	-	-	0.0292133	-	0.0332172	-	0.00669532	-	-	-	-	-	0.011663	5
up	+-	ABRE-like	[-5; -1]	-	-	-	-	-	-	-	-	-	-	-	-	-	-	-	-	0
up	+all	ABRE-like	[-5; -1]	-	-	-	-	-	-	-	-	-	-	-	-	-	-	-	-	0
up	++	ABRE-like	[-5; -1]	-	-	-	-	-	-	-	-	-	-	-	-	-	-	-	-	0
up	+-	AuxRE-like	[-5; -1]	-	-	-	-	-	-	-	-	-	-	-	-	-	-	-	-	0
up	+all	AuxRE-like	[-5; -1]	-	-	-	-	-	-	-	-	-	-	-	-	-	-	-	-	0
up	++	AuxRE-like	[-5; -1]	-	-	-	-	-	-	-	-	-	-	-	-	-	-	-	-	0
up	+-	Y-patch	[-5; -1]	-	-	-	-	-	-	-	-	-	-	-	-	-	-	-	-	0
up	+all	Y-patch	[-5; -1]	-	-	-	-	-	-	-	-	-	-	-	-	-	-	-	-	0
up	++	Y-patch	[-5; -1]	-	-	-	-	-	-	-	-	-	-	-	-	-	-	-	-	0
up	-+	ABRE-like	[-5; -1]	-	-	-	-	0.0357294	-	-	-	-	-	-	-	-	-	-	-	1
up	-all	ABRE-like	[-5; -1]	-	-	0.00641121	-	-	-	-	-	-	-	-	-	-	-	-	-	1
up	--	ABRE-like	[-5; -1]	-	0.0044675	0.00381868	-	-	-	-	-	-	0.00217878	-	-	-	-	-	-	3
up	-+	AuxRE-like	[-5; -1]	-	-	-	-	-	-	-	-	-	-	-	-	-	-	-	-	0
up	-all	AuxRE-like	[-5; -1]	-	-	-	-	-	-	-	-	-	-	-	-	-	-	-	-	0
up	--	AuxRE-like	[-5; -1]	-	-	-	-	-	-	-	-	-	-	-	-	-	-	-	-	0
up	-+	Y-patch	[-5; -1]	-	-	-	-	-	-	-	-	-	-	-	-	-	-	-	-	0
up	-all	Y-patch	[-5; -1]	-	-	-	-	-	-	-	-	-	-	-	-	-	-	-	-	0
up	--	Y-patch	[-5; -1]	-	-	-	-	-	-	-	-	-	-	-	-	-	-	-	-	0
up	+-_-+	ABRE-like	[-5; -1]	-	-	-	-	0.0357294	-	-	-	-	-	-	-	-	-	-	-	1
up	all_all	ABRE-like	[-5; -1]	-	-	0.00846851	-	-	-	-	-	-	-	-	-	-	-	-	-	1
up	++_--	ABRE-like	[-5; -1]	-	-	0.0318098	-	-	-	-	-	-	-	-	-	-	-	-	-	1
up	+-_-+	AuxRE-like	[-5; -1]	-	-	-	-	-	-	-	-	-	-	-	-	-	-	-	-	0
up	all_all	AuxRE-like	[-5; -1]	-	-	-	-	-	-	-	-	-	-	-	-	-	-	-	-	0
up	++_--	AuxRE-like	[-5; -1]	-	-	-	-	-	-	-	-	-	-	-	-	-	-	-	-	0
up	+-_-+	Y-patch	[-5; -1]	-	-	-	-	-	-	-	-	-	-	-	-	-	-	-	-	0
up	all_all	Y-patch	[-5; -1]	-	-	-	-	-	-	-	-	-	-	-	-	-	-	-	-	0
up	++_--	Y-patch	[-5; -1]	-	-	-	-	-	-	-	-	-	-	-	-	-	-	-	-	0
up	+-	ABRE-like	[1;5]	-	-	-	-	-	-	-	-	-	-	-	-	-	-	-	-	0
up	+all	ABRE-like	[1;5]	-	-	-	-	-	-	-	-	-	-	-	-	-	-	-	-	0
up	++	ABRE-like	[1;5]	-	-	-	-	-	-	-	-	-	-	-	-	-	-	-	-	0
up	+-	AuxRE-like	[1;5]	-	-	-	-	-	-	-	-	-	-	-	-	-	-	-	-	0
up	+all	AuxRE-like	[1;5]	-	-	-	-	-	-	-	-	-	-	-	-	-	-	-	-	0
up	++	AuxRE-like	[1;5]	-	-	-	-	-	-	-	-	-	-	-	-	-	-	-	-	0
up	+-	Y-patch	[1;5]	-	-	-	-	-	-	-	-	-	-	-	-	-	-	-	-	0
up	+all	Y-patch	[1;5]	0.0411818	-	0.0156823	0.0223614	0.0383742	-	-	0.0484268	-	-	0.0183177	-	-	-	-	0.00566289	7
up	++	Y-patch	[1;5]	0.0411818	-	0.0156823	0.0223614	0.0383742	-	-	0.0484268	-	-	0.0183177	-	-	-	-	0.00566289	7
up	-+	ABRE-like	[1;5]	-	-	-	-	-	-	-	-	-	-	-	-	-	-	-	-	0
up	-all	ABRE-like	[1;5]	-	-	-	-	-	-	-	-	-	-	-	-	-	-	-	-	0
up	--	ABRE-like	[1;5]	-	-	-	-	-	-	-	-	-	-	-	-	-	-	-	-	0
up	-+	AuxRE-like	[1;5]	-	-	-	-	-	-	-	-	-	-	-	-	-	-	-	-	0
up	-all	AuxRE-like	[1;5]	-	-	-	-	-	-	-	-	-	-	-	-	-	-	-	-	0
up	--	AuxRE-like	[1;5]	-	-	-	-	-	-	-	-	-	-	-	-	-	-	-	-	0
up	-+	Y-patch	[1;5]	-	-	-	-	-	-	-	-	-	-	-	-	-	-	-	-	0
up	-all	Y-patch	[1;5]	-	-	-	-	-	-	-	-	-	-	-	-	-	-	-	-	0
up	--	Y-patch	[1;5]	-	-	-	-	-	-	-	-	-	-	-	-	-	-	-	-	0
up	+-_-+	ABRE-like	[1;5]	-	-	-	-	-	-	-	-	-	-	-	-	-	-	-	-	0
up	all_all	ABRE-like	[1;5]	-	-	-	-	-	-	-	-	-	-	-	-	-	-	-	-	0
up	++_--	ABRE-like	[1;5]	-	-	-	-	-	-	-	-	-	-	-	-	-	-	-	-	0
up	+-_-+	AuxRE-like	[1;5]	-	-	-	-	-	-	-	-	-	-	-	-	-	-	-	-	0
up	all_all	AuxRE-like	[1;5]	-	-	-	-	-	-	-	-	-	-	-	-	-	-	-	-	0
up	++_--	AuxRE-like	[1;5]	-	-	-	-	-	-	-	-	-	-	-	-	-	-	-	-	0
up	+-_-+	Y-patch	[1;5]	-	-	-	-	-	-	-	-	-	-	-	-	-	-	-	-	0
up	all_all	Y-patch	[1;5]	0.0411818	-	0.0156823	0.0223614	0.0383742	-	-	0.0484268	-	-	0.0183177	-	-	-	-	0.00566289	7
up	++_--	Y-patch	[1;5]	0.0411818	-	0.0156823	0.0223614	0.0383742	-	-	0.0484268	-	-	0.0183177	-	-	-	-	0.00566289	7
up	+-	ABRE-like	[6;25]	-	-	-	-	-	-	-	-	-	-	-	0.0122448	-	-	-	-	1
up	+all	ABRE-like	[6;25]	-	-	-	-	-	-	-	-	-	-	-	0.0422423	-	-	-	-	1
up	++	ABRE-like	[6;25]	-	-	-	-	-	-	-	-	-	-	-	-	-	-	-	-	0
up	+-	AuxRE-like	[6;25]	-	-	-	-	-	-	-	-	-	-	-	-	-	-	-	-	0
up	+all	AuxRE-like	[6;25]	0.00362002	-	0.0250799	-	-	-	-	-	0.0473913	0.0445579	-	-	-	0.0454013	0.0165568	0.00814383	7
up	++	AuxRE-like	[6;25]	0.00168784	-	0.0492743	-	-	-	-	0.031552	0.0206314	0.0226937	0.0170167	-	-	0.0330637	0.00940426	0.00303573	9
up	+-	Y-patch	[6;25]	-	-	-	-	-	-	-	-	-	-	-	-	-	-	-	-	0
up	+all	Y-patch	[6;25]	0.0497636	-	-	-	-	-	-	-	-	-	-	-	-	-	0.00141806	-	2
up	++	Y-patch	[6;25]	0.0453666	-	-	-	-	-	-	-	-	-	-	-	-	-	0.000818736	-	2
up	-+	ABRE-like	[6;25]	-	-	-	0.0146639	-	-	-	-	-	-	0.0312146	-	-	-	-	-	2
up	-all	ABRE-like	[6;25]	-	-	0.0379198	0.038453	-	-	-	-	-	-	-	-	-	-	-	-	2
up	--	ABRE-like	[6;25]	-	0.0232725	-	-	-	-	-	-	-	-	-	-	-	-	-	-	1
up	-+	AuxRE-like	[6;25]	-	-	-	-	-	-	-	-	-	-	-	-	-	0.0441337	-	-	1
up	-all	AuxRE-like	[6;25]	-	-	-	-	-	-	-	-	-	-	-	-	-	-	-	-	0
up	--	AuxRE-like	[6;25]	-	-	-	-	-	-	-	-	-	-	-	-	-	-	-	-	0
up	-+	Y-patch	[6;25]	-	-	-	-	-	-	-	-	-	-	-	-	-	-	-	-	0
up	-all	Y-patch	[6;25]	-	-	-	-	-	-	-	-	-	-	-	-	-	-	-	-	0
up	--	Y-patch	[6;25]	-	-	-	-	-	-	-	-	-	-	-	-	-	-	-	-	0
up	+-_-+	ABRE-like	[6;25]	-	-	-	-	-	-	-	-	-	-	-	-	-	-	-	-	0
up	all_all	ABRE-like	[6;25]	-	-	-	0.0433772	-	-	-	-	-	-	-	-	-	-	-	-	1
up	++_--	ABRE-like	[6;25]	-	-	-	-	-	-	-	-	-	-	-	-	-	-	-	-	0
up	+-_-+	AuxRE-like	[6;25]	-	-	-	-	-	-	-	-	-	-	-	-	-	-	-	-	0
up	all_all	AuxRE-like	[6;25]	0.0117716	-	-	-	-	-	-	-	-	-	-	-	-	-	0.0257202	0.00372045	3
up	++_--	AuxRE-like	[6;25]	0.00515963	-	-	-	-	-	-	-	-	-	-	-	-	-	0.0107409	0.00284821	3
up	+-_-+	Y-patch	[6;25]	-	-	-	-	-	-	-	-	-	-	-	-	-	-	-	-	0
up	all_all	Y-patch	[6;25]	-	-	-	-	-	-	-	-	-	-	-	-	-	-	0.00682653	-	1
up	++_--	Y-patch	[6;25]	-	-	-	-	-	-	-	-	-	-	-	-	-	-	0.00187154	-	1
up	+-	ABRE-like	[26;50]	-	-	-	-	-	-	-	-	-	-	-	-	-	-	-	0.0342469	1
up	+all	ABRE-like	[26;50]	-	-	-	-	-	-	-	-	-	-	-	0.0370281	-	-	-	-	1
up	++	ABRE-like	[26;50]	-	-	-	-	-	-	-	-	-	-	-	-	-	0.044982	-	-	1
up	+-	AuxRE-like	[26;50]	-	-	-	-	-	-	-	-	-	-	-	-	-	-	-	-	0
up	+all	AuxRE-like	[26;50]	0.0131863	-	-	-	-	0.0219927	-	-	0.0354807	-	-	-	-	-	-	0.0153624	4
up	++	AuxRE-like	[26;50]	0.043948	-	-	-	-	0.0188714	-	-	0.038858	0.0378581	-	-	-	-	0.0415516	0.00641831	6
up	+-	Y-patch	[26;50]	-	-	-	-	-	-	-	-	-	-	-	-	-	-	-	-	0
up	+all	Y-patch	[26;50]	0.0310615	-	-	-	-	-	-	-	-	-	-	-	-	-	-	-	1
up	++	Y-patch	[26;50]	-	-	-	-	-	-	-	-	-	-	-	-	-	-	0.0181775	-	1
up	-+	ABRE-like	[26;50]	-	-	-	-	-	-	-	-	-	-	-	-	-	-	-	-	0
up	-all	ABRE-like	[26;50]	-	-	-	-	-	-	-	-	-	-	-	-	-	-	-	-	0
up	--	ABRE-like	[26;50]	-	-	-	-	-	-	-	-	-	-	-	-	-	-	-	-	0
up	-+	AuxRE-like	[26;50]	-	-	-	-	-	-	-	-	-	-	-	-	-	-	-	-	0
up	-all	AuxRE-like	[26;50]	-	-	-	-	-	-	-	-	-	-	-	-	-	-	0.0165568	-	1
up	--	AuxRE-like	[26;50]	-	-	-	-	-	-	-	-	-	-	-	-	-	-	-	-	0
up	-+	Y-patch	[26;50]	-	-	-	-	-	-	-	-	-	-	-	-	-	-	-	-	0
up	-all	Y-patch	[26;50]	-	-	-	-	-	-	-	-	-	-	-	-	-	-	-	-	0
up	--	Y-patch	[26;50]	-	-	-	-	-	-	-	-	-	-	-	-	-	-	-	-	0
up	+-_-+	ABRE-like	[26;50]	-	-	-	-	-	-	-	-	-	-	-	-	-	-	-	-	0
up	all_all	ABRE-like	[26;50]	-	-	-	-	-	-	-	-	-	-	-	-	-	-	-	-	0
up	++_--	ABRE-like	[26;50]	-	-	-	-	-	-	-	-	-	-	-	-	-	-	-	-	0
up	+-_-+	AuxRE-like	[26;50]	-	-	-	-	-	-	-	-	-	-	-	-	-	-	-	-	0
up	all_all	AuxRE-like	[26;50]	-	-	-	-	-	-	-	-	-	-	-	-	-	-	0.00757996	-	1
up	++_--	AuxRE-like	[26;50]	-	-	-	-	-	-	-	-	-	-	-	-	-	-	0.0117795	0.0354964	2
up	+-_-+	Y-patch	[26;50]	-	-	-	-	-	-	-	-	-	-	-	-	-	-	-	-	0
up	all_all	Y-patch	[26;50]	-	-	-	-	-	-	-	-	-	-	-	-	-	-	0.0450884	-	1
up	++_--	Y-patch	[26;50]	-	-	-	-	-	-	-	-	-	-	-	-	-	-	0.00520215	-	1
down	+-	ABRE-like	[-50;-26]	-	-	-	-	-	-	-	-	-	-	-	-	-	-	-	-	0
down	+all	ABRE-like	[-50;-26]	-	-	-	-	-	-	-	-	-	-	-	-	-	-	-	-	0
down	++	ABRE-like	[-50;-26]	-	-	-	-	-	-	-	-	-	-	-	-	-	-	-	-	0
down	+-	AuxRE-like	[-50;-26]	-	-	-	-	-	-	-	-	-	-	-	-	-	-	-	-	0
down	+all	AuxRE-like	[-50;-26]	-	-	-	-	-	-	-	-	0.014922	-	-	-	-	-	-	-	1
down	++	AuxRE-like	[-50;-26]	-	-	-	-	-	-	-	-	0.00418251	-	-	-	0.0487738	-	-	-	2
down	+-	Y-patch	[-50;-26]	-	-	-	-	-	-	-	-	-	-	-	-	-	-	-	-	0
down	+all	Y-patch	[-50;-26]	-	-	-	-	-	-	-	-	-	-	-	-	-	-	-	-	0
down	++	Y-patch	[-50;-26]	-	-	-	-	-	-	-	-	-	-	-	-	-	-	-	-	0
down	-+	ABRE-like	[-50;-26]	-	-	-	-	-	-	-	-	-	-	-	-	-	-	-	-	0
down	-all	ABRE-like	[-50;-26]	-	-	-	-	-	-	-	-	-	-	-	-	-	-	-	-	0
down	--	ABRE-like	[-50;-26]	-	-	-	-	-	-	-	-	-	-	-	-	-	-	-	-	0
down	-+	AuxRE-like	[-50;-26]	-	-	-	-	-	-	-	-	-	-	-	-	-	-	-	-	0
down	-all	AuxRE-like	[-50;-26]	-	-	-	-	-	-	-	-	-	-	-	-	-	-	-	-	0
down	--	AuxRE-like	[-50;-26]	-	-	-	-	-	-	-	0.0406541	-	-	-	-	-	-	-	-	1
down	-+	Y-patch	[-50;-26]	-	-	-	-	0.0422747	-	-	-	-	-	-	-	-	-	-	-	1
down	-all	Y-patch	[-50;-26]	-	-	-	-	-	-	-	-	-	-	-	-	-	-	-	-	0
down	--	Y-patch	[-50;-26]	-	-	-	-	-	-	-	-	-	-	-	-	-	-	-	-	0
down	+-_-+	ABRE-like	[-50;-26]	-	-	-	-	-	-	-	-	-	-	-	-	-	-	-	-	0
down	all_all	ABRE-like	[-50;-26]	-	-	-	-	-	-	-	-	-	-	-	-	-	-	-	-	0
down	++_--	ABRE-like	[-50;-26]	-	-	-	-	-	-	-	-	-	-	-	-	-	-	-	-	0
down	+-_-+	AuxRE-like	[-50;-26]	-	-	-	-	-	-	-	-	-	-	-	-	-	-	-	-	0
down	all_all	AuxRE-like	[-50;-26]	-	-	-	-	-	-	-	-	0.0211757	-	-	-	-	-	-	-	1
down	++_--	AuxRE-like	[-50;-26]	-	-	-	-	-	-	-	-	0.00307403	-	-	-	-	-	-	-	1
down	+-_-+	Y-patch	[-50;-26]	-	-	-	-	-	-	-	-	-	-	-	-	-	-	-	-	0
down	all_all	Y-patch	[-50;-26]	-	-	-	-	-	-	-	-	-	-	-	-	-	-	-	-	0
down	++_--	Y-patch	[-50;-26]	-	-	-	-	-	-	-	-	-	-	-	-	-	-	-	-	0
down	+-	ABRE-like	[25;-6]	-	-	-	-	-	-	0.022712	-	-	-	-	-	-	-	-	-	1
down	+all	ABRE-like	[25;-6]	-	-	-	-	-	-	0.0279112	-	-	-	-	-	-	-	-	-	1
down	++	ABRE-like	[25;-6]	-	-	-	-	-	-	-	-	-	-	-	-	-	-	-	-	0
down	+-	AuxRE-like	[25;-6]	-	-	-	-	-	-	-	-	-	-	-	-	-	-	-	-	0
down	+all	AuxRE-like	[25;-6]	-	-	-	-	-	-	-	-	-	-	-	-	-	-	-	-	0
down	++	AuxRE-like	[25;-6]	-	-	-	-	-	-	-	-	-	-	-	-	-	-	-	-	0
down	+-	Y-patch	[25;-6]	-	-	-	-	-	-	-	-	-	-	-	-	-	-	-	-	0
down	+all	Y-patch	[25;-6]	-	-	-	-	-	-	-	-	-	-	-	-	-	-	-	-	0
down	++	Y-patch	[25;-6]	-	-	-	-	-	-	-	-	-	-	-	-	-	-	-	-	0
down	-+	ABRE-like	[25;-6]	-	-	-	-	-	-	-	-	-	-	-	-	-	-	-	-	0
down	-all	ABRE-like	[25;-6]	-	-	-	-	-	-	-	-	-	-	-	-	-	0.046534	-	-	1
down	--	ABRE-like	[25;-6]	-	-	-	-	-	-	-	-	-	-	-	-	-	0.0438238	-	-	1
down	-+	AuxRE-like	[25;-6]	-	-	-	-	-	-	-	-	-	-	-	-	-	-	-	-	0
down	-all	AuxRE-like	[25;-6]	-	-	-	-	-	-	-	-	-	-	-	-	-	-	-	-	0
down	--	AuxRE-like	[25;-6]	-	-	-	0.0494316	-	-	-	-	-	-	-	-	-	-	-	-	1
down	-+	Y-patch	[25;-6]	-	-	-	-	-	-	-	-	-	-	-	-	-	-	-	-	0
down	-all	Y-patch	[25;-6]	-	-	-	-	-	-	-	-	-	-	-	-	-	-	-	-	0
down	--	Y-patch	[25;-6]	-	-	-	-	-	-	-	-	-	-	-	-	-	-	-	-	0
down	+-_-+	ABRE-like	[25;-6]	-	-	-	-	-	-	0.0140159	-	-	-	-	-	-	-	-	-	1
down	all_all	ABRE-like	[25;-6]	-	-	-	-	-	-	0.0475299	-	-	-	-	-	-	-	-	-	1
down	++_--	ABRE-like	[25;-6]	-	-	-	-	-	-	-	-	-	-	-	-	-	-	-	-	0
down	+-_-+	AuxRE-like	[25;-6]	-	-	-	-	-	-	-	-	-	-	-	-	-	-	-	-	0
down	all_all	AuxRE-like	[25;-6]	-	-	-	-	-	-	-	-	-	-	-	-	-	-	-	-	0
down	++_--	AuxRE-like	[25;-6]	-	-	-	0.0326426	-	-	-	-	-	-	-	-	-	-	-	-	1
down	+-_-+	Y-patch	[25;-6]	-	-	-	-	-	-	-	-	-	-	-	-	-	-	-	-	0
down	all_all	Y-patch	[25;-6]	-	-	-	-	-	-	-	-	-	-	-	-	-	-	-	-	0
down	++_--	Y-patch	[25;-6]	-	-	-	-	-	-	-	-	-	-	-	-	-	-	-	-	0
down	+-	ABRE-like	[-5; -1]	-	-	-	-	-	-	-	-	-	-	-	-	-	-	-	-	0
down	+all	ABRE-like	[-5; -1]	-	-	-	-	-	-	-	-	-	-	-	-	0.00294943	-	-	-	1
down	++	ABRE-like	[-5; -1]	-	-	-	-	-	-	-	-	-	-	-	-	0.00294943	-	-	-	1
down	+-	AuxRE-like	[-5; -1]	-	-	-	-	-	-	-	-	-	-	-	-	-	-	-	-	0
down	+all	AuxRE-like	[-5; -1]	-	-	-	-	-	-	-	-	-	-	-	-	-	-	-	-	0
down	++	AuxRE-like	[-5; -1]	-	-	-	-	-	-	-	-	-	-	-	-	-	-	-	-	0
down	+-	Y-patch	[-5; -1]	-	-	-	-	-	-	-	-	-	-	-	-	-	-	-	-	0
down	+all	Y-patch	[-5; -1]	-	-	-	-	-	-	-	-	-	-	-	-	-	-	-	-	0
down	++	Y-patch	[-5; -1]	-	-	-	-	-	-	-	-	-	-	-	-	-	-	-	-	0
down	-+	ABRE-like	[-5; -1]	-	-	-	-	-	-	-	-	-	-	-	-	-	-	-	-	0
down	-all	ABRE-like	[-5; -1]	-	-	-	-	-	-	-	-	-	-	-	-	-	-	-	-	0
down	--	ABRE-like	[-5; -1]	-	-	-	-	-	-	-	-	-	-	-	-	-	-	-	-	0
down	-+	AuxRE-like	[-5; -1]	-	-	-	-	-	-	-	-	-	-	-	-	-	-	-	-	0
down	-all	AuxRE-like	[-5; -1]	-	-	-	-	-	-	-	-	-	-	-	-	-	-	-	-	0
down	--	AuxRE-like	[-5; -1]	-	-	-	-	-	-	-	-	-	-	-	-	-	-	-	-	0
down	-+	Y-patch	[-5; -1]	-	-	-	-	-	-	-	-	-	-	-	-	-	-	-	-	0
down	-all	Y-patch	[-5; -1]	-	-	-	-	-	0.00943946	-	-	-	-	-	-	-	-	-	-	1
down	--	Y-patch	[-5; -1]	-	-	-	-	-	0.00943946	-	-	-	-	-	-	-	-	-	-	1
down	+-_-+	ABRE-like	[-5; -1]	-	-	-	-	-	-	-	-	-	-	-	-	-	-	-	-	0
down	all_all	ABRE-like	[-5; -1]	-	-	-	-	-	-	-	-	-	-	-	-	0.0139486	-	-	-	1
down	++_--	ABRE-like	[-5; -1]	-	-	-	-	-	-	-	-	-	-	-	-	0.00581782	-	-	-	1
down	+-_-+	AuxRE-like	[-5; -1]	-	-	-	-	-	-	-	-	-	-	-	-	-	-	-	-	0
down	all_all	AuxRE-like	[-5; -1]	-	-	-	-	-	-	-	-	-	-	-	-	-	-	-	-	0
down	++_--	AuxRE-like	[-5; -1]	-	-	-	-	-	-	-	-	-	-	-	-	-	-	-	-	0
down	+-_-+	Y-patch	[-5; -1]	-	-	-	-	-	-	-	-	-	-	-	-	-	-	-	-	0
down	all_all	Y-patch	[-5; -1]	-	-	-	-	-	0.00943946	-	-	-	-	-	-	-	-	-	-	1
down	++_--	Y-patch	[-5; -1]	-	-	-	-	-	0.00943946	-	-	-	-	-	-	-	-	-	-	1
down	+-	ABRE-like	[1;5]	-	-	-	-	-	-	-	-	-	-	-	-	-	-	-	-	0
down	+all	ABRE-like	[1;5]	-	-	-	-	-	-	-	-	-	-	-	-	-	-	-	-	0
down	++	ABRE-like	[1;5]	-	-	-	-	-	-	-	-	-	-	-	-	-	-	-	-	0
down	+-	AuxRE-like	[1;5]	-	-	-	-	-	-	-	-	-	-	-	-	-	-	-	-	0
down	+all	AuxRE-like	[1;5]	-	-	-	-	-	-	-	-	-	-	-	-	-	-	-	-	0
down	++	AuxRE-like	[1;5]	-	-	-	-	-	-	-	-	-	-	-	-	-	-	-	-	0
down	+-	Y-patch	[1;5]	-	-	-	-	-	-	-	-	-	-	-	-	-	-	-	-	0
down	+all	Y-patch	[1;5]	-	-	-	-	-	-	-	-	-	-	-	-	-	-	-	-	0
down	++	Y-patch	[1;5]	-	-	-	-	-	-	-	-	-	-	-	-	-	-	-	-	0
down	-+	ABRE-like	[1;5]	-	-	-	-	-	-	-	-	-	-	-	-	-	-	-	-	0
down	-all	ABRE-like	[1;5]	-	-	-	-	-	-	-	-	-	-	-	-	-	-	-	-	0
down	--	ABRE-like	[1;5]	-	-	-	-	-	-	-	-	-	-	-	-	-	-	-	-	0
down	-+	AuxRE-like	[1;5]	-	-	-	-	-	-	-	-	-	-	-	-	-	-	-	-	0
down	-all	AuxRE-like	[1;5]	-	-	-	-	-	-	-	-	-	-	-	-	-	-	-	-	0
down	--	AuxRE-like	[1;5]	-	-	-	-	-	-	-	-	-	-	-	-	-	-	-	-	0
down	-+	Y-patch	[1;5]	-	-	-	-	-	-	-	-	-	-	-	-	-	-	-	-	0
down	-all	Y-patch	[1;5]	-	-	-	-	-	-	-	-	-	-	-	-	-	-	-	-	0
down	--	Y-patch	[1;5]	-	-	-	-	-	-	-	-	-	-	-	-	-	-	-	-	0
down	+-_-+	ABRE-like	[1;5]	-	-	-	-	-	-	-	-	-	-	-	-	-	-	-	-	0
down	all_all	ABRE-like	[1;5]	-	-	-	-	-	-	-	-	-	-	-	-	-	-	-	-	0
down	++_--	ABRE-like	[1;5]	-	-	-	-	-	-	-	-	-	-	-	-	-	-	-	-	0
down	+-_-+	AuxRE-like	[1;5]	-	-	-	-	-	-	-	-	-	-	-	-	-	-	-	-	0
down	all_all	AuxRE-like	[1;5]	-	-	-	-	-	-	-	-	-	-	-	-	-	-	-	-	0
down	++_--	AuxRE-like	[1;5]	-	-	-	-	-	-	-	-	-	-	-	-	-	-	-	-	0
down	+-_-+	Y-patch	[1;5]	-	-	-	-	-	-	-	-	-	-	-	-	-	-	-	-	0
down	all_all	Y-patch	[1;5]	-	-	-	-	-	-	-	-	-	-	-	-	-	-	-	-	0
down	++_--	Y-patch	[1;5]	-	-	-	-	-	-	-	-	-	-	-	-	-	-	-	-	0
down	+-	ABRE-like	[6;25]	-	-	-	-	-	-	-	-	-	-	-	-	-	-	-	-	0
down	+all	ABRE-like	[6;25]	-	-	-	-	-	-	-	-	-	-	-	-	-	-	-	-	0
down	++	ABRE-like	[6;25]	-	-	-	-	-	-	-	-	-	-	-	-	-	-	-	-	0
down	+-	AuxRE-like	[6;25]	-	-	-	-	-	-	-	-	-	-	-	0.0357568	-	-	0.0395712	-	2
down	+all	AuxRE-like	[6;25]	-	-	-	-	-	-	-	-	-	-	-	0.0358144	-	-	-	-	1
down	++	AuxRE-like	[6;25]	-	-	-	-	-	-	-	-	-	-	-	-	-	-	-	-	0
down	+-	Y-patch	[6;25]	-	-	-	-	-	-	-	-	-	-	-	-	-	-	-	-	0
down	+all	Y-patch	[6;25]	-	-	-	-	-	-	0.0223287	-	-	-	-	-	-	-	-	-	1
down	++	Y-patch	[6;25]	-	-	-	-	-	-	0.019821	-	-	-	-	-	-	-	-	-	1
down	-+	ABRE-like	[6;25]	-	-	-	-	-	-	-	-	-	-	0.0446158	-	-	-	-	-	1
down	-all	ABRE-like	[6;25]	-	-	-	-	0.0241869	-	-	-	-	-	-	-	-	-	-	-	1
down	--	ABRE-like	[6;25]	-	-	-	-	-	-	-	-	-	-	-	-	-	-	-	-	0
down	-+	AuxRE-like	[6;25]	-	-	-	-	-	-	-	-	-	-	-	-	-	-	-	-	0
down	-all	AuxRE-like	[6;25]	-	-	-	-	-	-	-	-	-	-	0.0230466	-	-	-	-	-	1
down	--	AuxRE-like	[6;25]	-	-	-	-	-	-	-	-	-	-	0.0122941	-	0.0468067	-	-	-	2
down	-+	Y-patch	[6;25]	-	0.0322855	-	-	-	-	-	-	-	-	-	-	-	-	-	-	1
down	-all	Y-patch	[6;25]	-	-	-	-	-	-	-	-	-	-	-	-	-	-	-	-	0
down	--	Y-patch	[6;25]	-	-	-	-	-	-	-	-	-	-	-	-	-	-	-	-	0
down	+-_-+	ABRE-like	[6;25]	-	-	-	-	-	-	-	-	-	-	-	-	-	-	-	-	0
down	all_all	ABRE-like	[6;25]	-	-	-	-	-	-	-	-	-	-	-	-	-	-	-	-	0
down	++_--	ABRE-like	[6;25]	-	-	-	-	-	-	-	-	-	-	-	-	-	-	-	-	0
down	+-_-+	AuxRE-like	[6;25]	-	-	-	-	-	-	-	-	-	-	-	-	-	-	-	-	0
down	all_all	AuxRE-like	[6;25]	-	-	-	-	-	-	-	-	-	-	-	-	-	-	-	-	0
down	++_--	AuxRE-like	[6;25]	-	-	-	-	-	-	-	-	-	-	-	-	-	-	-	-	0
down	+-_-+	Y-patch	[6;25]	-	-	-	-	-	-	-	-	-	-	-	-	-	-	-	-	0
down	all_all	Y-patch	[6;25]	-	-	-	-	-	-	-	-	-	-	-	-	-	-	-	-	0
down	++_--	Y-patch	[6;25]	-	-	-	-	-	-	0.048048	-	-	-	-	-	-	-	-	-	1
down	+-	ABRE-like	[26;50]	-	-	-	-	-	-	-	-	-	-	-	-	-	-	-	-	0
down	+all	ABRE-like	[26;50]	-	-	-	-	-	-	-	-	-	-	-	-	-	-	-	-	0
down	++	ABRE-like	[26;50]	-	-	-	-	-	-	-	-	-	-	-	-	-	-	-	-	0
down	+-	AuxRE-like	[26;50]	-	-	-	-	-	-	-	-	-	-	-	-	-	-	-	-	0
down	+all	AuxRE-like	[26;50]	-	-	-	-	-	-	-	-	-	-	0.00346313	-	-	-	0.0308409	-	2
down	++	AuxRE-like	[26;50]	-	-	-	-	-	-	-	-	-	-	0.0170994	-	-	-	-	-	1
down	+-	Y-patch	[26;50]	-	-	-	-	-	-	-	-	-	-	-	-	-	-	-	-	0
down	+all	Y-patch	[26;50]	-	-	-	-	-	-	-	-	-	-	-	-	-	-	-	-	0
down	++	Y-patch	[26;50]	-	-	-	-	-	-	-	-	-	-	-	-	-	-	-	-	0
down	-+	ABRE-like	[26;50]	-	0.0208521	-	-	-	-	-	-	-	-	-	-	-	-	-	-	1
down	-all	ABRE-like	[26;50]	-	0.00520965	-	-	-	-	-	-	-	-	-	-	-	-	-	-	1
down	--	ABRE-like	[26;50]	-	-	-	-	-	-	-	-	-	-	-	-	-	-	-	-	0
down	-+	AuxRE-like	[26;50]	-	-	-	-	-	0.0386544	-	-	-	-	-	-	-	-	-	-	1
down	-all	AuxRE-like	[26;50]	-	0.0186447	-	-	-	0.0321379	-	-	-	-	-	-	-	-	-	-	2
down	--	AuxRE-like	[26;50]	-	0.0235264	-	-	-	-	-	-	-	-	-	-	-	-	-	-	1
down	-+	Y-patch	[26;50]	-	-	-	0.0147634	-	-	-	-	-	-	-	-	-	-	-	-	1
down	-all	Y-patch	[26;50]	-	-	-	-	-	-	-	-	-	-	-	-	-	-	-	-	0
down	--	Y-patch	[26;50]	-	-	-	-	-	-	-	-	-	-	-	-	-	-	-	-	0
down	+-_-+	ABRE-like	[26;50]	-	-	-	-	-	-	-	-	-	-	-	-	-	-	-	-	0
down	all_all	ABRE-like	[26;50]	-	0.030884	-	-	-	-	-	-	-	-	-	-	-	-	-	-	1
down	++_--	ABRE-like	[26;50]	-	-	-	-	-	-	-	-	-	-	-	-	-	-	-	-	0
down	+-_-+	AuxRE-like	[26;50]	-	-	-	-	-	-	-	-	-	-	-	-	-	-	-	-	0
down	all_all	AuxRE-like	[26;50]	-	-	-	-	-	-	-	-	-	-	0.00181757	-	-	-	-	-	1
down	++_--	AuxRE-like	[26;50]	-	-	-	-	-	-	-	-	-	-	0.00557671	-	-	-	-	-	1
down	+-_-+	Y-patch	[26;50]	-	-	-	0.0304201	-	-	-	-	-	-	-	-	-	-	-	-	1
down	all_all	Y-patch	[26;50]	-	-	-	-	-	-	-	-	-	-	-	-	-	-	-	-	0
down	++_--	Y-patch	[26;50]	-	-	-	-	-	-	-	-	-	-	-	-	-	-	-	-	0
